# Supplementary material for: DAF-16/FOXO requires Protein Phosphatase 4 to initiate transcription of stress resistance and longevity promoting genes
Source: Nat Commun. 2020 Jan 9;11:138. doi: 10.1038/s41467-019-13931-7 (PMC6952425; doi:10.1038/s41467-019-13931-7)
Supplement: Supplementary file 4 — Source Data [file 41467_2019_13931_MOESM4_ESM.xlsx]

## Sheet: Figure 2a
Survival Table
VAR00001		Time	Status
ppfr-2 RNAi	1	3	0
	2	3	0
	3	6	0
	4	6	0
	5	6	0
	6	6	0
	7	6	0
	8	6	0
	9	6	0
	10	6	0
	11	6	0
	12	6	0
	13	6	0
	14	6	0
	15	6	0
	16	6	0
	17	6	0
	18	6	0
	19	6	0
	20	6	0
	21	6	0
	22	6	0
	23	6	0
	24	6	0
	25	6	0
	26	6	0
	27	6	0
	28	6	0
	29	6	0
	30	15	1
	31	15	1
	32	15	1
	33	18	1
	34	18	1
	35	18	1
	36	21	1
	37	21	1
	38	21	1
	39	24	1
	40	24	1
	41	24	1
	42	24	1
	43	24	1
	44	24	1
	45	24	1
	46	24	1
	47	24	1
	48	24	1
	49	27	1
	50	27	1
	51	27	1
	52	27	1
	53	27	1
	54	27	1
	55	27	1
	56	27	1
	57	27	1
	58	27	1
	59	27	1
	60	27	1
	61	27	1
	62	27	1
	63	27	1
	64	27	1
	65	27	1
	66	27	1
	67	27	1
	68	27	1
	69	27	1
	70	27	1
	71	27	1
	72	30	1
	73	30	1
	74	30	1
	75	30	1
	76	30	1
	77	30	1
	78	30	1
	79	30	1
	80	30	1
	81	30	1
	82	30	1
	83	30	1
	84	30	1
	85	30	1
	86	30	1
	87	30	1
	88	30	1
	89	30	1
	90	30	1
	91	30	1
	92	30	1
	93	30	1
	94	30	1
	95	30	1
	96	30	1
	97	30	1
	98	30	1
	99	30	1
	100	30	1
	101	30	1
	102	30	1
	103	30	1
	104	30	1
	105	30	1
	106	30	1
	107	30	1
	108	30	1
	109	30	1
	110	33	1
	111	33	1
	112	33	1
	113	33	1
	114	33	1
	115	33	1
	116	33	1
	117	33	1
	118	33	1
	119	33	1
	120	33	1
	121	33	1
	122	33	1
	123	33	1
	124	33	1
	125	33	1
	126	33	1
	127	33	1
	128	33	1
	129	33	1
	130	33	1
	131	33	1
	132	33	1
	133	33	1
	134	33	1
	135	33	1
	136	33	1
	137	33	1
	138	33	1
	139	33	1
	140	33	1
	141	33	1
	142	33	1
	143	33	1
	144	33	1
	145	33	1
	146	33	1
	147	33	1
	148	33	1
	149	33	1
	150	33	1
	151	33	1
	152	33	1
	153	33	1
	154	33	1
	155	33	1
	156	33	1
	157	33	1
	158	33	1
	159	33	1
	160	33	1
	161	36	1
	162	36	1
	163	36	1
	164	36	1
	165	36	1
	166	36	1
	167	36	1
	168	36	1
	169	36	1
	170	36	1
	171	36	1
	172	36	1
	173	36	1
	174	36	1
	175	36	1
	176	36	1
	177	36	1
	178	36	1
	179	36	1
	180	36	1
	181	36	1
	182	36	1
	183	36	1
	184	39	1
pph-4.1 RNAi	1	6	0
	2	6	0
	3	6	0
	4	6	0
	5	6	0
	6	6	0
	7	6	0
	8	6	0
	9	6	0
	10	6	0
	11	6	0
	12	6	0
	13	6	0
	14	6	0
	15	6	0
	16	6	0
	17	6	0
	18	6	0
	19	6	0
	20	6	0
	21	6	0
	22	6	0
	23	6	0
	24	15	1
	25	15	1
	26	18	1
	27	18	1
	28	18	1
	29	18	1
	30	21	1
	31	21	1
	32	21	1
	33	21	1
	34	21	1
	35	21	1
	36	24	1
	37	24	1
	38	24	1
	39	24	1
	40	24	1
	41	24	1
	42	24	1
	43	24	1
	44	24	1
	45	24	1
	46	27	1
	47	27	1
	48	27	1
	49	27	1
	50	27	1
	51	27	1
	52	27	1
	53	27	1
	54	27	1
	55	27	1
	56	27	1
	57	27	1
	58	27	1
	59	27	1
	60	27	1
	61	27	1
	62	27	1
	63	27	1
	64	27	1
	65	27	1
	66	27	1
	67	27	1
	68	27	1
	69	27	1
	70	27	1
	71	27	1
	72	30	1
	73	30	1
	74	30	1
	75	30	1
	76	30	1
	77	30	1
	78	30	1
	79	30	1
	80	30	1
	81	30	1
	82	30	1
	83	30	1
	84	30	1
	85	30	1
	86	30	1
	87	30	1
	88	30	1
	89	30	1
	90	30	1
	91	30	1
	92	30	1
	93	30	1
	94	30	1
	95	30	1
	96	30	1
	97	30	1
	98	30	1
	99	30	1
	100	30	1
	101	30	1
	102	30	1
	103	33	1
	104	33	1
	105	33	1
	106	33	1
	107	33	1
	108	33	1
	109	33	1
	110	33	1
	111	33	1
	112	33	1
	113	33	1
	114	33	1
	115	33	1
	116	33	1
	117	33	1
	118	33	1
	119	33	1
	120	33	1
	121	33	1
	122	33	1
	123	33	1
	124	33	1
	125	33	1
	126	33	1
	127	33	1
	128	33	1
	129	33	1
	130	33	1
	131	33	1
	132	33	1
	133	33	1
	134	33	1
	135	33	1
	136	33	1
	137	33	1
	138	33	1
	139	33	1
	140	33	1
	141	33	1
	142	33	1
	143	33	1
	144	33	1
	145	36	1
	146	36	1
	147	36	1
	148	36	1
	149	36	1
	150	36	1
	151	36	1
	152	36	1
	153	36	1
	154	36	1
	155	36	1
	156	36	1
	157	36	1
	158	36	1
	159	36	1
	160	36	1
	161	36	1
	162	36	1
	163	36	1
	164	36	1
	165	36	1
	166	36	1
	167	36	1
	168	36	1
	169	36	1
	170	36	1
	171	36	1
	172	36	1
	173	36	1
	174	39	1
	175	42	1
pph-4.2 RNAi	1	3	0
	2	6	0
	3	6	0
	4	6	0
	5	6	0
	6	6	0
	7	6	0
	8	6	0
	9	6	0
	10	12	1
	11	12	1
	12	15	1
	13	15	1
	14	18	1
	15	18	1
	16	18	1
	17	18	1
	18	18	1
	19	18	1
	20	18	1
	21	21	1
	22	21	1
	23	21	1
	24	21	1
	25	21	1
	26	21	1
	27	21	1
	28	21	1
	29	21	1
	30	24	1
	31	24	1
	32	24	1
	33	24	1
	34	24	1
	35	24	1
	36	24	1
	37	24	1
	38	24	1
	39	24	1
	40	24	1
	41	24	1
	42	24	1
	43	24	1
	44	24	1
	45	24	1
	46	24	1
	47	27	1
	48	27	1
	49	27	1
	50	27	1
	51	27	1
	52	27	1
	53	27	1
	54	27	1
	55	27	1
	56	27	1
	57	27	1
	58	27	1
	59	27	1
	60	27	1
	61	27	1
	62	27	1
	63	27	1
	64	27	1
	65	27	1
	66	27	1
	67	27	1
	68	27	1
	69	27	1
	70	27	1
	71	27	1
	72	27	1
	73	27	1
	74	27	1
	75	27	1
	76	27	1
	77	27	1
	78	30	1
	79	30	1
	80	30	1
	81	30	1
	82	30	1
	83	30	1
	84	30	1
	85	30	1
	86	30	1
	87	30	1
	88	30	1
	89	30	1
	90	30	1
	91	30	1
	92	30	1
	93	30	1
	94	30	1
	95	30	1
	96	30	1
	97	30	1
	98	30	1
	99	30	1
	100	30	1
	101	30	1
	102	30	1
	103	30	1
	104	30	1
	105	30	1
	106	30	1
	107	30	1
	108	30	1
	109	30	1
	110	30	1
	111	30	1
	112	30	1
	113	30	1
	114	30	1
	115	30	1
	116	30	1
	117	30	1
	118	30	1
	119	30	1
	120	30	1
	121	30	1
	122	30	1
	123	30	1
	124	30	1
	125	30	1
	126	30	1
	127	30	1
	128	30	1
	129	30	1
	130	30	1
	131	30	1
	132	30	1
	133	33	1
	134	33	1
	135	33	1
	136	33	1
	137	33	1
	138	33	1
	139	33	1
	140	33	1
	141	33	1
	142	33	1
	143	33	1
	144	33	1
	145	33	1
	146	33	1
	147	33	1
	148	33	1
	149	33	1
	150	33	1
	151	33	1
	152	33	1
	153	33	1
	154	33	1
	155	33	1
	156	33	1
	157	33	1
	158	33	1
	159	33	1
	160	33	1
	161	33	1
	162	33	1
	163	33	1
	164	33	1
	165	33	1
	166	33	1
	167	33	1
	168	33	1
	169	33	1
	170	33	1
	171	33	1
	172	33	1
	173	33	1
	174	36	1
	175	36	1
	176	36	1
	177	36	1
	178	36	1
	179	36	1
	180	36	1
	181	36	1
	182	36	1
	183	36	1
	184	36	1
	185	36	1
	186	36	1
	187	36	1
	188	36	1
	189	36	1
	190	36	1
	191	36	1
	192	36	1
	193	36	1
	194	36	1
	195	36	1
	196	36	1
	197	36	1
	198	39	1
	199	39	1
daf-16 RNAi	1	6	0
	2	6	0
	3	6	0
	4	6	0
	5	6	0
	6	6	0
	7	6	0
	8	6	0
	9	6	0
	10	6	0
	11	6	0
	12	6	0
	13	6	0
	14	6	0
	15	6	0
	16	6	0
	17	6	0
	18	6	0
	19	6	0
	20	6	0
	21	6	0
	22	6	0
	23	6	0
	24	6	0
	25	6	0
	26	6	0
	27	6	0
	28	6	0
	29	6	0
	30	6	0
	31	6	0
	32	6	0
	33	6	0
	34	6	0
	35	6	0
	36	6	0
	37	9	1
	38	9	1
	39	9	1
	40	9	1
	41	9	1
	42	9	1
	43	9	1
	44	9	1
	45	9	1
	46	9	1
	47	9	1
	48	9	1
	49	9	1
	50	9	1
	51	9	1
	52	9	1
	53	9	1
	54	9	1
	55	9	1
	56	9	1
	57	9	1
	58	9	1
	59	9	1
	60	9	1
	61	9	1
	62	9	1
	63	9	1
	64	9	1
	65	9	1
	66	9	1
	67	9	1
	68	9	1
	69	9	1
	70	9	1
	71	9	1
	72	9	1
	73	9	1
	74	9	1
	75	12	1
	76	12	1
	77	12	1
	78	12	1
	79	12	1
	80	12	1
	81	12	1
	82	12	1
	83	12	1
	84	12	1
	85	12	1
	86	12	1
	87	12	1
	88	12	1
	89	12	1
	90	12	1
	91	12	1
	92	12	1
	93	12	1
	94	12	1
	95	12	1
	96	12	1
	97	12	1
	98	12	1
	99	12	1
	100	12	1
	101	12	1
	102	12	1
	103	12	1
	104	12	1
	105	12	1
	106	12	1
	107	12	1
	108	12	1
	109	12	1
	110	12	1
	111	12	1
	112	12	1
	113	12	1
	114	12	1
	115	12	1
	116	12	1
	117	12	1
	118	12	1
	119	12	1
	120	12	1
	121	12	1
	122	12	1
	123	12	1
	124	12	1
	125	12	1
	126	12	1
	127	12	1
	128	12	1
	129	12	1
	130	12	1
	131	12	1
	132	12	1
	133	12	1
	134	12	1
	135	12	1
	136	12	1
	137	12	1
	138	12	1
	139	12	1
	140	12	1
	141	12	1
	142	12	1
	143	12	1
	144	12	1
	145	12	1
	146	12	1
	147	12	1
	148	12	1
	149	12	1
	150	12	1
	151	12	1
	152	12	1
	153	12	1
	154	12	1
	155	12	1
	156	12	1
	157	12	1
	158	12	1
	159	12	1
	160	12	1
	161	12	1
	162	12	1
	163	12	1
	164	12	1
	165	12	1
	166	12	1
	167	12	1
	168	12	1
	169	12	1
	170	12	1
	171	12	1
	172	12	1
	173	12	1
	174	12	1
	175	12	1
	176	12	1
	177	12	1
	178	12	1
	179	12	1
	180	12	1
	181	12	1
	182	12	1
	183	12	1
	184	12	1
	185	12	1
	186	12	1
	187	12	1
	188	12	1
	189	12	1
	190	12	1
	191	12	1
	192	12	1
	193	12	1
	194	12	1
	195	12	1
	196	12	1
	197	12	1
	198	12	1
	199	12	1
	200	12	1
	201	12	1
	202	12	1
	203	12	1
	204	12	1
	205	12	1
	206	12	1
	207	12	1
	208	12	1
	209	12	1
	210	12	1
	211	12	1
	212	12	1
	213	12	1
	214	12	1
	215	12	1
	216	12	1
	217	12	1
	218	12	1
	219	12	1
	220	12	1
	221	12	1
	222	12	1
	223	12	1
	224	12	1
	225	12	1
	226	12	1
	227	12	1
	228	12	1
	229	12	1
	230	12	1
	231	12	1
	232	12	1
	233	12	1
	234	12	1
	235	12	1
	236	12	1
	237	12	1
	238	12	1
	239	12	1
	240	12	1
	241	12	1
	242	12	1
	243	12	1
	244	12	1
	245	12	1
	246	12	1
	247	12	1
	248	12	1
	249	12	1
	250	12	1
	251	12	1
	252	12	1
	253	12	1
	254	12	1
	255	12	1
	256	12	1
	257	12	1
	258	12	1
	259	12	1
	260	12	1
	261	12	1
	262	12	1
	263	12	1
	264	12	1
	265	12	1
	266	12	1
	267	12	1
	268	12	1
	269	12	1
	270	15	1
	271	15	1
	272	15	1
	273	15	1
	274	15	1
	275	15	1
	276	15	1
	277	15	1
	278	15	1
	279	15	1
	280	15	1
	281	15	1
	282	15	1
	283	15	1
	284	15	1
	285	15	1
	286	15	1
	287	15	1
	288	15	1
	289	15	1
	290	15	1
	291	15	1
	292	15	1
	293	15	1
	294	15	1
	295	15	1
	296	15	1
	297	15	1
	298	15	1
	299	15	1
	300	15	1
	301	15	1
	302	15	1
	303	15	1
	304	15	1
	305	15	1
	306	15	1
	307	15	1
	308	15	1
	309	15	1
	310	15	1
	311	15	1
	312	15	1
	313	15	1
	314	15	1
	315	15	1
	316	15	1
	317	15	1
	318	15	1
	319	15	1
	320	15	1
	321	15	1
	322	15	1
	323	15	1
	324	15	1
	325	15	1
	326	15	1
	327	15	1
	328	15	1
	329	15	1
	330	15	1
	331	15	1
	332	15	1
	333	15	1
	334	15	1
	335	15	1
	336	15	1
	337	15	1
	338	15	1
	339	15	1
	340	15	1
	341	15	1
	342	15	1
	343	15	1
	344	15	1
	345	15	1
	346	15	1
	347	15	1
	348	15	1
	349	15	1
	350	15	1
	351	15	1
	352	15	1
	353	15	1
	354	15	1
	355	15	1
	356	15	1
	357	15	1
	358	15	1
	359	15	1
	360	15	1
	361	15	1
	362	15	1
	363	15	1
	364	15	1
	365	15	1
	366	15	1
	367	15	1
	368	15	1
	369	15	1
	370	15	1
	371	15	1
	372	15	1
	373	15	1
	374	15	1
	375	15	1
	376	15	1
	377	15	1
	378	15	1
	379	15	1
	380	15	1
	381	15	1
	382	15	1
	383	18	1
	384	18	1
	385	18	1
	386	18	1
	387	18	1
	388	18	1
	389	18	1
	390	18	1
	391	18	1
	392	18	1
	393	18	1
	394	18	1
	395	18	1
	396	18	1
	397	18	1
	398	18	1
	399	18	1
	400	18	1
	401	21	1
control RNAi	1	3	0
	2	3	0
	3	6	1
	4	6	1
	5	6	1
	6	6	1
	7	6	1
	8	6	1
	9	6	0
	10	6	0
	11	6	0
	12	6	0
	13	6	0
	14	6	0
	15	6	0
	16	6	0
	17	6	0
	18	6	0
	19	6	0
	20	6	0
	21	6	0
	22	6	0
	23	6	0
	24	6	0
	25	6	0
	26	6	0
	27	6	0
	28	6	0
	29	6	0
	30	6	0
	31	6	0
	32	6	0
	33	6	0
	34	6	0
	35	6	0
	36	6	0
	37	6	0
	38	6	0
	39	6	0
	40	6	0
	41	6	0
	42	6	0
	43	6	0
	44	6	0
	45	6	0
	46	6	0
	47	6	0
	48	6	0
	49	6	0
	50	6	0
	51	6	0
	52	6	0
	53	6	0
	54	6	0
	55	6	0
	56	6	0
	57	6	0
	58	12	1
	59	12	1
	60	18	1
	61	18	1
	62	18	1
	63	18	1
	64	18	1
	65	18	1
	66	18	1
	67	18	1
	68	18	1
	69	18	0
	70	21	1
	71	21	1
	72	24	1
	73	24	1
	74	24	1
	75	24	1
	76	24	1
	77	24	1
	78	24	1
	79	24	1
	80	24	1
	81	24	1
	82	24	1
	83	24	1
	84	24	1
	85	24	1
	86	24	1
	87	24	1
	88	27	1
	89	27	1
	90	27	1
	91	27	1
	92	27	1
	93	27	1
	94	27	1
	95	27	1
	96	27	1
	97	27	1
	98	27	1
	99	27	1
	100	27	1
	101	27	1
	102	27	1
	103	27	1
	104	27	1
	105	27	1
	106	27	1
	107	27	1
	108	27	1
	109	27	1
	110	27	1
	111	27	1
	112	27	1
	113	27	1
	114	27	1
	115	27	1
	116	27	1
	117	27	1
	118	27	1
	119	30	1
	120	30	1
	121	30	1
	122	30	1
	123	30	1
	124	30	1
	125	30	1
	126	30	1
	127	30	1
	128	30	1
	129	30	1
	130	30	1
	131	30	1
	132	30	1
	133	30	1
	134	30	1
	135	30	1
	136	30	1
	137	30	1
	138	30	1
	139	30	1
	140	30	1
	141	30	1
	142	30	1
	143	30	1
	144	30	1
	145	30	1
	146	30	1
	147	30	1
	148	30	1
	149	30	1
	150	30	1
	151	30	1
	152	30	1
	153	30	1
	154	30	1
	155	30	1
	156	30	1
	157	30	1
	158	30	1
	159	33	1
	160	33	1
	161	33	1
	162	33	1
	163	33	1
	164	33	1
	165	33	1
	166	33	1
	167	33	1
	168	33	1
	169	33	1
	170	33	1
	171	33	1
	172	33	1
	173	33	1
	174	33	1
	175	33	1
	176	33	1
	177	33	1
	178	33	1
	179	33	1
	180	33	1
	181	33	1
	182	33	1
	183	33	1
	184	33	1
	185	33	1
	186	33	1
	187	33	1
	188	33	1
	189	33	1
	190	33	1
	191	33	1
	192	33	1
	193	33	1
	194	33	1
	195	33	1
	196	33	1
	197	33	1
	198	33	1
	199	33	1
	200	33	1
	201	33	1
	202	33	1
	203	33	1
	204	33	1
	205	33	1
	206	33	1
	207	33	1
	208	33	1
	209	33	1
	210	33	1
	211	33	1
	212	33	1
	213	33	1
	214	33	1
	215	33	1
	216	33	1
	217	33	1
	218	33	1
	219	33	1
	220	33	1
	221	33	1
	222	33	1
	223	33	1
	224	33	1
	225	33	1
	226	33	1
	227	33	1
	228	33	1
	229	33	1
	230	33	1
	231	33	1
	232	33	1
	233	33	1
	234	33	1
	235	33	1
	236	33	1
	237	33	1
	238	33	1
	239	33	1
	240	33	1
	241	33	1
	242	33	1
	243	33	1
	244	33	1
	245	33	1
	246	33	1
	247	33	1
	248	33	1
	249	33	1
	250	33	1
	251	33	1
	252	33	1
	253	33	1
	254	33	1
	255	33	1
	256	33	1
	257	33	1
	258	33	1
	259	33	1
	260	33	1
	261	33	1
	262	33	1
	263	33	1
	264	33	1
	265	36	1
	266	36	1
	267	36	1
	268	36	1
	269	36	1
	270	36	1
	271	36	1
	272	36	1
	273	36	1
	274	36	1
	275	36	1
	276	36	1
	277	36	1
	278	36	1
	279	36	1
	280	36	1
	281	36	1
	282	36	1
	283	36	1
	284	36	1
	285	36	1
	286	36	1
	287	36	1
	288	36	1
	289	36	1
	290	36	1
	291	36	1
	292	36	1
	293	36	1
	294	36	1
	295	36	1
	296	36	1
	297	36	1
	298	36	1
	299	36	1
	300	36	1
	301	36	1
	302	36	1
	303	36	1
	304	36	1
	305	36	1
	306	36	1
	307	36	1
	308	36	1
	309	36	1
	310	36	1
	311	36	1
	312	36	1
	313	36	1
	314	36	1
	315	36	1
	316	36	1
	317	36	1
	318	36	1
	319	36	1
	320	36	1
	321	36	1
	322	36	1
	323	36	1
	324	36	1
	325	36	1
	326	36	1
	327	36	1
	328	36	1
	329	36	1
	330	36	1
	331	36	1
	332	36	1
	333	36	1
	334	36	1
	335	36	1
	336	36	1
	337	36	1
	338	36	1
	339	36	1
	340	36	1
	341	36	1
	342	36	1
	343	36	1
	344	36	1
	345	36	1
	346	36	1
	347	36	1
	348	36	1
	349	36	1
	350	36	1
	351	36	1
	352	36	1
	353	36	1
	354	36	1
	355	36	1
	356	36	1
	357	36	1
	358	36	1
	359	36	1
	360	36	1
	361	36	1
	362	36	1
	363	36	1
	364	36	1
	365	36	1
	366	36	1
	367	36	1
	368	36	1
	369	36	1
	370	36	1
	371	36	1
	372	36	1
	373	36	1
	374	36	1
	375	36	1
	376	36	1
	377	36	1
	378	36	1
	379	36	1
	380	36	1
	381	36	1
	382	36	1
	383	36	1
	384	36	1
	385	36	1
	386	36	1
	387	36	1
	388	36	1
	389	36	1
	390	36	1
	391	36	1
	392	36	1
	393	36	1
	394	36	1
	395	36	1
	396	36	1
	397	36	1
	398	36	1
	399	36	1
	400	36	1
	401	36	1
	402	36	1
	403	36	1
	404	36	1
	405	36	1
	406	36	1
	407	36	1
	408	36	1
	409	36	1
	410	36	1
	411	36	1
	412	36	1
	413	36	1
	414	36	1
	415	36	1
	416	36	1
	417	36	1
	418	36	1
	419	36	1
	420	36	1
	421	36	1
	422	36	1
	423	36	1
	424	36	1
	425	36	1
	426	36	1
	427	36	1
	428	36	1
	429	36	1
	430	36	1
	431	36	1
	432	36	1
	433	36	1
	434	36	1
	435	36	1
	436	39	1
	437	39	1
	438	39	1
	439	39	1
	440	39	1
	441	39	1
	442	39	1
	443	39	1
	444	39	1
	445	39	1
	446	39	1
	447	39	1
	448	39	1
	449	39	1
	450	39	1
	451	39	1
	452	39	1
	453	39	1
	454	39	1
	455	39	1
	456	39	1
	457	39	1
	458	39	1
	459	39	1
	460	39	1
	461	39	1
	462	39	1
	463	39	1
	464	39	1
	465	39	1
	466	39	1
	467	39	1
	468	39	1
	469	39	1
	470	39	1
	471	39	1
	472	39	1
	473	39	1
	474	39	1
	475	39	1
	476	39	1
	477	39	1
	478	39	1
	479	39	1
	480	39	1
	481	39	1
	482	39	1
	483	39	1
	484	39	1
	485	39	1
	486	39	1
	487	39	1
	488	39	1
	489	39	1
	490	39	1
	491	39	1
	492	39	1
	493	39	1
	494	39	1
	495	39	1
	496	39	1
	497	39	1
	498	39	1
	499	39	1
	500	39	1
	501	39	1
	502	39	1
	503	39	1
	504	39	1
	505	39	1
	506	39	1
	507	39	1
	508	39	1
	509	39	1
	510	39	1
	511	39	1
	512	39	1
	513	39	1
	514	39	1
	515	39	1
	516	39	1
	517	39	1
	518	39	1
	519	39	1
	520	39	1
	521	39	1
	522	39	1
	523	42	1
	524	42	1
	525	42	1
	526	42	1
	527	42	1
	528	42	1
	529	42	1
smk-1 RNAi	1	3	0
	2	3	0
	3	3	0
	4	6	0
	5	6	0
	6	6	0
	7	6	0
	8	6	0
	9	6	0
	10	6	0
	11	6	0
	12	6	0
	13	6	0
	14	6	0
	15	6	0
	16	6	0
	17	6	0
	18	6	0
	19	6	0
	20	6	0
	21	6	0
	22	6	0
	23	6	0
	24	6	0
	25	6	0
	26	6	0
	27	6	0
	28	6	0
	29	6	0
	30	6	0
	31	6	0
	32	6	0
	33	6	0
	34	6	0
	35	12	1
	36	12	1
	37	15	1
	38	15	1
	39	15	1
	40	15	1
	41	18	1
	42	18	1
	43	18	1
	44	18	1
	45	18	1
	46	18	1
	47	18	1
	48	18	1
	49	18	1
	50	18	1
	51	18	1
	52	18	1
	53	18	1
	54	18	1
	55	18	1
	56	18	1
	57	18	1
	58	18	1
	59	18	1
	60	21	1
	61	21	1
	62	21	1
	63	21	1
	64	21	1
	65	21	1
	66	21	1
	67	21	1
	68	21	1
	69	21	1
	70	21	1
	71	21	1
	72	21	1
	73	21	1
	74	21	1
	75	21	1
	76	21	1
	77	21	1
	78	21	1
	79	21	1
	80	21	1
	81	21	1
	82	21	1
	83	21	1
	84	21	1
	85	21	1
	86	21	1
	87	21	1
	88	21	1
	89	21	1
	90	21	1
	91	21	1
	92	21	1
	93	21	1
	94	21	1
	95	21	1
	96	21	1
	97	21	1
	98	21	1
	99	21	1
	100	21	1
	101	21	1
	102	21	1
	103	21	1
	104	21	1
	105	21	1
	106	21	1
	107	21	1
	108	21	1
	109	21	1
	110	21	1
	111	24	1
	112	24	1
	113	24	1
	114	24	1
	115	24	1
	116	24	1
	117	24	1
	118	24	1
	119	24	1
	120	24	1
	121	24	1
	122	24	1
	123	24	1
	124	24	1
	125	24	1
	126	24	1
	127	24	1
	128	24	1
	129	24	1
	130	24	1
	131	24	1
	132	24	1
	133	24	1
	134	24	1
	135	24	1
	136	24	1
	137	24	1
	138	24	1
	139	24	1
	140	24	1
	141	24	1
	142	24	1
	143	24	1
	144	24	1
	145	24	1
	146	24	1
	147	24	1
	148	24	1
	149	24	1
	150	24	1
	151	24	1
	152	24	1
	153	24	1
	154	24	1
	155	24	1
	156	24	1
	157	24	1
	158	24	1
	159	24	1
	160	24	1
	161	24	1
	162	24	1
	163	24	1
	164	24	1
	165	24	1
	166	24	1
	167	24	1
	168	27	1
	169	27	1
	170	27	1
	171	27	1
	172	27	1
	173	27	1
	174	27	1
	175	27	1
	176	27	1
	177	27	1
	178	27	1
	179	27	1
	180	27	1
	181	27	1
	182	27	1
	183	27	1
	184	27	1
	185	27	1
	186	27	1
	187	27	1
	188	27	1
	189	27	1
	190	27	1
	191	27	1
	192	27	1
	193	27	1
	194	27	1
	195	27	1
	196	27	1
	197	27	1
	198	27	1
	199	27	1
	200	30	1
	201	30	1

## Sheet: Figure 2b
Survival Table
VAR00001		Time	Status
ppfr-2 RNAi	1	5	0
	2	5	0
	3	5	0
	4	5	0
	5	5	0
	6	5	0
	7	5	0
	8	5	0
	9	9	1
	10	9	1
	11	9	1
	12	9	1
	13	9	1
	14	9	1
	15	9	1
	16	10	1
	17	10	1
	18	10	1
	19	10	1
	20	10	1
	21	10	1
	22	10	1
	23	10	1
	24	10	1
	25	10	1
	26	10	1
	27	10	1
	28	10	1
	29	10	1
	30	10	1
	31	10	1
	32	11	1
	33	11	1
	34	11	1
	35	11	1
	36	11	1
	37	11	1
	38	11	1
	39	11	1
	40	11	1
	41	11	1
	42	11	1
	43	11	1
	44	11	1
	45	11	1
	46	11	1
	47	11	1
	48	11	1
	49	11	1
	50	11	1
	51	12	1
	52	12	1
	53	12	1
	54	12	1
	55	12	1
	56	12	1
	57	12	1
	58	12	1
	59	12	1
	60	12	1
	61	12	1
	62	12	1
	63	12	1
	64	12	1
	65	12	1
	66	12	1
	67	13	1
	68	13	1
	69	13	1
	70	14	1
	71	14	1
	72	14	1
	73	16	1
pph-4.1 RNAi	1	3	0
	2	3	0
	3	5	0
	4	5	0
	5	5	0
	6	5	0
	7	5	0
	8	5	0
	9	5	0
	10	7	1
	11	9	1
	12	9	1
	13	9	1
	14	9	1
	15	9	1
	16	9	1
	17	9	1
	18	9	1
	19	9	1
	20	9	1
	21	9	1
	22	9	1
	23	9	1
	24	9	1
	25	10	1
	26	10	1
	27	10	1
	28	10	1
	29	10	1
	30	10	1
	31	10	1
	32	10	1
	33	10	1
	34	10	1
	35	10	1
	36	10	1
	37	10	1
	38	10	1
	39	10	1
	40	10	1
	41	10	1
	42	10	1
	43	10	1
	44	10	1
	45	10	1
	46	10	1
	47	10	1
	48	10	1
	49	10	1
	50	10	1
	51	10	1
	52	10	1
	53	10	1
	54	10	1
	55	10	1
	56	10	1
	57	10	1
	58	10	1
	59	10	1
	60	10	1
	61	10	1
	62	10	1
	63	10	1
	64	10	1
	65	10	1
	66	10	1
	67	10	1
	68	10	1
	69	10	1
	70	11	1
	71	11	1
	72	11	1
	73	11	1
	74	11	1
	75	11	1
	76	11	1
	77	11	1
	78	11	1
	79	11	1
	80	11	1
	81	11	1
	82	11	1
	83	11	1
	84	11	1
	85	12	1
	86	12	1
	87	12	1
	88	12	1
	89	12	1
	90	12	1
	91	12	1
	92	12	1
	93	12	1
	94	12	1
	95	12	1
	96	12	1
	97	13	1
	98	13	1
	99	14	1
	100	14	1
	101	14	1
	102	14	1
	103	14	1
	104	14	1
	105	16	1
	106	16	1
pph-4.2 RNAi	1	5	0
	2	5	0
	3	5	0
	4	5	0
	5	5	0
	6	5	0
	7	5	0
	8	5	0
	9	5	0
	10	5	0
	11	5	0
	12	5	0
	13	5	0
	14	7	1
	15	9	1
	16	9	1
	17	9	1
	18	9	1
	19	9	1
	20	9	1
	21	9	1
	22	9	1
	23	9	1
	24	9	1
	25	9	1
	26	9	1
	27	9	1
	28	9	1
	29	10	1
	30	10	1
	31	10	1
	32	10	1
	33	10	1
	34	10	1
	35	10	1
	36	10	1
	37	10	1
	38	10	1
	39	10	1
	40	10	1
	41	10	1
	42	10	1
	43	10	1
	44	10	1
	45	10	1
	46	10	1
	47	10	1
	48	10	1
	49	10	1
	50	10	1
	51	10	1
	52	10	1
	53	10	1
	54	10	1
	55	10	1
	56	10	1
	57	10	1
	58	10	1
	59	10	1
	60	10	1
	61	10	1
	62	10	1
	63	10	1
	64	10	1
	65	10	1
	66	10	1
	67	10	1
	68	10	1
	69	10	1
	70	10	1
	71	10	1
	72	10	1
	73	10	1
	74	10	1
	75	10	1
	76	10	1
	77	10	1
	78	10	1
	79	10	1
	80	10	1
	81	11	1
	82	11	1
	83	11	1
	84	11	1
	85	11	1
	86	11	1
	87	11	1
	88	11	1
	89	12	1
	90	12	1
	91	12	1
	92	12	1
	93	12	1
	94	12	1
	95	12	1
	96	12	1
	97	12	1
	98	12	1
	99	12	1
	100	12	1
	101	12	1
	102	12	1
	103	12	1
	104	12	1
	105	12	1
	106	13	1
	107	13	1
	108	14	1
	109	14	1
	110	14	1
	111	14	1
	112	14	1
	113	16	1
control RNAi	1	3	0
	2	3	0
	3	3	0
	4	3	0
	5	3	0
	6	5	0
	7	5	0
	8	5	0
	9	5	0
	10	5	0
	11	5	0
	12	5	0
	13	5	0
	14	5	0
	15	5	0
	16	5	0
	17	5	0
	18	5	0
	19	5	0
	20	5	0
	21	5	0
	22	5	0
	23	5	0
	24	5	0
	25	5	0
	26	5	0
	27	5	0
	28	5	0
	29	5	0
	30	5	0
	31	5	0
	32	5	0
	33	5	0
	34	5	0
	35	5	0
	36	7	1
	37	7	1
	38	7	1
	39	7	1
	40	7	1
	41	7	1
	42	7	1
	43	7	1
	44	7	1
	45	7	1
	46	7	1
	47	7	1
	48	7	1
	49	7	1
	50	7	1
	51	7	1
	52	7	1
	53	9	1
	54	9	1
	55	9	1
	56	9	1
	57	9	1
	58	9	1
	59	9	1
	60	9	1
	61	9	1
	62	9	1
	63	9	1
	64	9	1
	65	9	1
	66	9	1
	67	9	1
	68	9	1
	69	9	1
	70	9	1
	71	9	1
	72	9	1
	73	9	1
	74	9	1
	75	10	1
	76	10	1
	77	10	1
	78	10	1
	79	10	1
	80	10	1
	81	10	1
	82	10	1
	83	10	1
	84	10	1
	85	10	1
	86	10	1
	87	10	1
	88	10	1
	89	10	1
	90	10	1
	91	10	1
	92	10	1
	93	10	1
	94	10	1
	95	10	1
	96	10	1
	97	10	1
	98	10	1
	99	10	1
	100	10	1
	101	10	1
	102	10	1
	103	10	1
	104	10	1
	105	10	1
	106	10	1
	107	10	1
	108	10	1
	109	10	1
	110	10	1
	111	10	1
	112	10	1
	113	10	1
	114	10	1
	115	10	1
	116	10	1
	117	10	1
	118	10	1
	119	10	1
	120	10	1
	121	10	1
	122	10	1
	123	10	1
	124	10	1
	125	10	1
	126	10	1
	127	10	1
	128	10	1
	129	10	1
	130	10	1
	131	10	1
	132	10	1
	133	10	1
	134	10	1
	135	10	1
	136	10	1
	137	10	1
	138	10	1
	139	10	1
	140	10	1
	141	10	1
	142	10	1
	143	10	1
	144	10	1
	145	10	1
	146	10	1
	147	10	1
	148	10	1
	149	10	1
	150	10	1
	151	10	1
	152	10	1
	153	10	1
	154	10	1
	155	10	1
	156	10	1
	157	10	1
	158	10	1
	159	10	1
	160	10	1
	161	10	1
	162	10	1
	163	10	1
	164	10	1
	165	10	1
	166	10	1
	167	10	1
	168	10	1
	169	10	1
	170	10	1
	171	10	1
	172	10	1
	173	10	1
	174	10	1
	175	10	1
	176	10	1
	177	10	1
	178	10	1
	179	10	1
	180	10	1
	181	10	1
	182	10	1
	183	10	1
	184	10	1
	185	10	1
	186	10	1
	187	10	1
	188	10	1
	189	10	1
	190	10	1
	191	10	1
	192	10	1
	193	10	1
	194	10	1
	195	10	1
	196	10	1
	197	10	1
	198	10	1
	199	10	1
	200	10	1
	201	10	1
	202	10	1
	203	10	1
	204	10	1
	205	10	1
	206	10	1
	207	10	1
	208	10	1
	209	10	1
	210	10	1
	211	10	1
	212	10	1
	213	10	1
	214	10	1
	215	10	1
	216	10	1
	217	11	1
	218	11	1
	219	11	1
	220	11	1
	221	11	1
	222	11	1
	223	11	1
	224	11	1
	225	11	1
	226	11	1
	227	11	1
	228	11	1
	229	11	1
	230	11	1
	231	11	1
	232	11	1
	233	11	1
	234	11	1
	235	11	1
	236	11	1
	237	11	1
	238	11	1
	239	11	1
	240	11	1
	241	11	1
	242	11	1
	243	11	1
	244	11	1
	245	11	1
	246	11	1
	247	11	1
	248	11	1
	249	11	1
	250	11	1
	251	11	1
	252	11	1
	253	12	1
	254	12	1
	255	12	1
	256	12	1
	257	12	1
	258	12	1
	259	12	1
	260	12	1
	261	12	1
	262	12	1
	263	12	1
	264	12	1
	265	12	1
	266	12	1
	267	12	1
	268	12	1
	269	12	1
	270	12	1
	271	12	1
	272	12	1
	273	12	1
	274	12	1
	275	12	1
	276	12	1
	277	12	1
	278	12	1
	279	12	1
	280	12	1
	281	12	1
	282	12	1
	283	12	1
	284	12	1
	285	12	1
	286	12	1
	287	12	1
	288	12	1
	289	12	1
	290	12	1
	291	12	1
	292	12	1
	293	12	1
	294	12	1
	295	12	1
	296	12	1
	297	12	1
	298	12	1
	299	12	1
	300	13	1
	301	13	1
	302	13	1
	303	13	1
	304	13	1
	305	13	1
	306	13	1
	307	13	1
	308	13	1
	309	14	1
	310	14	1
	311	14	1
	312	14	1
	313	14	1
	314	14	1
	315	14	1
	316	14	1
	317	14	1
	318	14	1
	319	15	1
	320	15	1
	321	16	1
smk-1 RNAi	1	3	0
	2	3	0
	3	5	0
	4	5	0
	5	5	0
	6	5	0
	7	5	0
	8	5	0
	9	5	0
	10	5	0
	11	5	0
	12	5	0
	13	5	0
	14	5	0
	15	5	0
	16	9	1
	17	9	1
	18	9	1
	19	9	1
	20	9	1
	21	9	1
	22	9	1
	23	10	1
	24	10	1
	25	10	1
	26	10	1
	27	10	1
	28	10	1
	29	10	1
	30	10	1
	31	10	1
	32	10	1
	33	10	1
	34	10	1
	35	10	1
	36	10	1
	37	10	1
	38	10	1
	39	10	1
	40	10	1
	41	10	1
	42	10	1
	43	10	1
	44	10	1
	45	10	1
	46	10	1
	47	10	1
	48	10	1
	49	10	1
	50	10	1
	51	11	1
	52	11	1
	53	11	1
	54	11	1
	55	11	1
	56	11	1
	57	11	1
	58	11	1
	59	11	1
	60	11	1
	61	11	1
	62	11	1
	63	12	1
	64	12	1
	65	12	1
	66	12	1
	67	12	1
	68	12	1
	69	12	1
	70	12	1
	71	12	1
	72	12	1
	73	12	1
	74	12	1
	75	12	1
	76	12	1
	77	12	1
	78	12	1
	79	12	1
	80	13	1
	81	13	1
	82	14	1
	83	14	1
	84	14	1
	85	14	1
	86	14	1
	87	14	1
	88	14	1
	89	14	1
	90	14	1
	91	14	1

## Sheet: Figure 2c
Days	control RNAi	pph-4.1 RNAi	pph-4.2 RNAi	pph-4.1;pph-4.2 RNAi	smk-1 RNAi
3	0
3	0
3	0
33	1
35	1
35	1
35	1
35	1
38	1
38	1
38	1
38	1
38	1
38	1
40	1
40	1
40	1
40	1
40	1
42	1
3	0
3	0
31	1
33	1
38	1
38	1
38	1
38	1
38	1
40	1
42	1
5	0
33	1
35	1
35	1
38	1
38	1
38	1
38	1
38	1
38	1
38	1
40	1
40	1
40	1
5	0
20	1
33	1
33	1
35	1
35	1
35	1
38	1
38	1
38	1
38	1
38	1
38	1
38	1
38	1
38	1
40	1
3	0
31	1
31	1
33	1
33	1
33	1
35	1
35	1
35	1
38	1
38	1
38	1
38	1
38	1
40	1
40	1
40	1
24	1
33	1
35	1
35	1
35	1
38	1
38	1
38	1
38	1
38	1
40	1
40	1
40	1
5		0
5		0
24		1
28		1
31		1
31		1
33		1
33		1
33		1
33		1
35		1
35		1
38		1
38		1
40		1
40		1
40		1
5		0
24		1
24		1
28		1
31		1
31		1
31		1
31		1
31		1
33		1
33		1
33		1
35		1
38		1
38		1
3		0
24		1
28		1
31		1
31		1
31		1
33		1
33		1
33		1
33		1
35		1
35		1
35		1
35		1
35		1
38		1
38		1
3		0
5		0
24		1
24		1
26		1
31		1
31		1
33		1
33		1
33		1
33		1
33		1
33		1
35		1
35		1
38		1
38		1
5			0
5			0
5			0
24			1
26			1
28			1
31			1
31			1
33			1
33			1
33			1
35			1
38			1
40			1
40			1
40			1
42			1
5			0
5			0
28			1
28			1
31			1
31			1
31			1
31			1
33			1
33			1
35			1
35			1
38			1
38			1
38			1
3			0
3			0
3			0
3			0
5			0
20			1
26			1
26			1
26			1
28			1
28			1
31			1
31			1
33			1
33			1
35			1
38			1
16			1
20			1
26			1
28			1
28			1
28			1
31			1
31			1
33			1
33			1
33			1
33			1
35			1
35			1
35			1
35			1
3				0
3				0
5				0
5				0
5				0
5				0
24				1
28				1
28				1
28				1
31				1
31				1
31				1
33				1
33				1
33				1
33				1
3				0
5				0
5				0
24				1
28				1
28				1
28				1
28				1
28				1
31				1
31				1
33				1
33				1
33				1
33				1
24				1
24				1
24				1
24				1
26				1
28				1
28				1
28				1
28				1
28				1
31				1
31				1
31				1
35				1
5				0
5				0
5				0
12				1
22				1
24				1
24				1
26				1
26				1
28				1
28				1
31				1
31				1
31				1
31				1
33				1
33				1
3					0
3					0
5					0
5					0
5					0
5					0
12					1
12					1
20					1
20					1
20					1
20					1
22					1
22					1
24					1
24					1
5					0
5					0
20					1
20					1
20					1
22					1
22					1
24					1
24					1
24					1
24					1
24					1
24					1
24					1
24					1
3					0
5					0
5					0
20					1
22					1
22					1
24					1
24					1
24					1
24					1
24					1
26					1
26					1

## Sheet: Figure 2d
% N2_L4440 [399]
#days	dead	censored
2	0	5
4	0	8
6	0	0
8	3	0
9	1	0
10	9	0
11	32	0
12	113	0
13	46	0
14	52	0
15	57	0
16	18	0
17	35	0
18	6	0
19	11	0
20	1	0
21	2	0
% N2_daf-2 [120]
#days	dead	censored
2	0	5
4	0	1
6	0	0
8	0	0
10	0	0
12	0	0
14	1	0
16	3	0
18	6	0
20	11	0
22	19	0
24	28	0
26	24	0
28	18	0
30	4	0
% pph-4.1 (tm1445)_L4440 [110]
#days	dead	censored
2	0	10
4	0	0
6	2	0
8	2	0
9	11	0
10	6	0
11	12	0
12	18	0
13	11	0
14	16	0
15	14	0
16	5	0
17	3	0
% pph-4.1 (tm1445)_daf-2 [74]
#days	dead	censored
2	0	11
4	0	1
6	0	0
8	2	0
10	3	0
12	5	0
14	7	0
16	23	0
18	20	0
20	2	0
22	0	0

## Sheet: Figure 2e
Survival Table
ID		Time	Status
daf-2; control RNAi	1	5	0
	2	5	0
	3	5	0
	4	5	0
	5	5	0
	6	5	0
	7	5	0
	8	5	0
	9	5	0
	10	5	0
	11	5	0
	12	5	0
	13	5	0
	14	15	1
	15	17	1
	16	20	1
	17	20	1
	18	20	1
	19	20	1
	20	20	1
	21	20	1
	22	20	1
	23	20	1
	24	20	1
	25	20	1
	26	23	1
	27	23	1
	28	23	1
	29	23	1
	30	23	1
	31	23	1
	32	26	1
	33	26	1
	34	26	1
	35	26	1
	36	28	1
	37	31	1
	38	31	1
	39	31	1
	40	31	1
	41	34	1
	42	34	1
	43	34	1
	44	34	1
	45	34	1
	46	36	1
	47	36	1
	48	36	1
	49	36	1
	50	36	1
	51	36	1
	52	36	1
	53	38	1
	54	38	1
	55	38	1
	56	38	1
	57	38	1
	58	38	1
	59	38	1
	60	41	1
	61	41	1
	62	41	1
	63	41	1
	64	41	1
	65	41	1
	66	41	1
	67	41	1
	68	41	1
	69	41	1
	70	41	1
	71	41	1
	72	41	1
	73	41	1
	74	41	1
	75	41	1
	76	41	1
	77	44	1
	78	44	1
	79	44	1
	80	44	1
	81	44	1
	82	44	1
	83	44	1
	84	44	1
	85	44	1
	86	44	1
	87	44	1
	88	44	1
	89	44	1
	90	44	1
	91	47	1
	92	47	1
	93	47	1
	94	47	1
	95	47	1
	96	47	1
	97	47	1
	98	47	1
	99	47	1
	100	47	1
	101	47	1
	102	47	1
	103	47	1
	104	47	1
	105	47	1
	106	47	1
	107	47	1
	108	47	1
	109	47	1
	110	47	1
	111	47	1
	112	47	1
	113	47	1
	114	50	1
	115	50	1
	116	50	1
	117	50	1
	118	50	1
	119	50	1
	120	50	1
	121	50	1
	122	50	1
	123	50	1
	124	50	1
	125	50	1
	126	50	1
	127	50	1
	128	52	1
	129	52	1
daf-2; daf-16 RNAi	1	5	1
	2	5	0
	3	5	0
	4	5	0
	5	5	0
	6	5	0
	7	5	0
	8	5	0
	9	10	1
	10	10	1
	11	10	1
	12	10	1
	13	10	1
	14	10	1
	15	10	1
	16	10	1
	17	10	1
	18	10	1
	19	10	1
	20	10	1
	21	10	1
	22	10	1
	23	10	1
	24	10	1
	25	10	1
	26	12	1
	27	12	1
	28	12	1
	29	12	1
	30	12	1
	31	12	1
	32	12	1
	33	12	1
	34	12	1
	35	12	1
	36	12	1
	37	12	1
	38	12	1
	39	12	1
	40	12	1
	41	12	1
	42	12	1
	43	12	1
	44	12	1
	45	12	1
	46	12	1
	47	12	1
	48	12	1
	49	12	1
	50	12	1
	51	12	1
	52	12	1
	53	12	1
	54	12	1
	55	12	1
	56	12	1
	57	12	1
	58	12	1
	59	15	1
	60	15	1
	61	15	1
	62	15	1
	63	15	1
	64	15	1
	65	15	1
	66	15	1
	67	15	1
	68	15	1
	69	15	1
	70	15	1
	71	15	1
	72	15	1
	73	15	1
	74	15	1
	75	15	1
	76	15	1
	77	15	1
	78	15	1
	79	15	1
	80	15	1
	81	15	1
	82	15	1
	83	15	1
	84	15	1
	85	15	1
	86	15	1
	87	15	1
	88	15	1
	89	15	1
	90	15	1
	91	15	1
	92	15	1
	93	15	1
	94	15	1
	95	15	1
	96	15	1
	97	15	1
	98	15	1
	99	15	1
	100	15	1
	101	15	1
	102	15	1
	103	17	1
	104	17	1
	105	17	1
	106	17	1
	107	17	1
daf-2;pph-4.1; control RNAi	1	5	0
	2	5	0
	3	5	0
	4	5	0
	5	5	0
	6	5	0
	7	5	0
	8	10	1
	9	10	1
	10	12	1
	11	12	1
	12	12	1
	13	12	1
	14	15	1
	15	15	1
	16	15	1
	17	15	1
	18	15	1
	19	15	1
	20	15	1
	21	15	1
	22	15	1
	23	15	1
	24	17	1
	25	17	1
	26	17	1
	27	17	1
	28	17	1
	29	17	1
	30	17	1
	31	17	1
	32	20	1
	33	20	1
	34	20	1
	35	23	1
	36	23	1
	37	23	1
	38	23	1
	39	23	1
	40	26	1
	41	26	1
	42	26	1
	43	26	1
	44	26	1
	45	26	1
	46	26	1
	47	26	1
	48	26	1
	49	26	1
	50	28	1
	51	28	1
	52	28	1
	53	28	1
	54	28	1
	55	28	1
	56	28	1
	57	28	1
	58	28	1
	59	28	1
	60	28	1
	61	28	1
	62	28	1
	63	28	1
	64	28	1
	65	31	1
	66	31	1
	67	31	1
	68	31	1
	69	31	1
	70	31	1
	71	31	1
	72	31	1
	73	31	1
	74	31	1
	75	31	1
	76	31	1
	77	31	1
	78	31	1
	79	31	1
	80	31	1
	81	31	1
	82	31	1
	83	31	1
	84	31	1
	85	31	1
	86	31	1
	87	31	1
	88	31	1
	89	31	1
	90	31	1
	91	31	1
	92	31	1
	93	34	1
	94	34	1
	95	34	1
	96	34	1
	97	34	1
	98	34	1
	99	34	1
	100	34	1
	101	34	1
	102	34	1
	103	34	1
	104	34	1
	105	34	1
	106	34	1
	107	36	1
	108	36	1
	109	36	1
	110	36	1
	111	36	1
	112	38	1
	113	38	1
daf-2;pph-4.1; daf-16 RNAi	1	5	0
	2	5	0
	3	5	0
	4	5	0
	5	5	0
	6	5	0
	7	5	0
	8	5	0
	9	5	0
	10	10	1
	11	10	1
	12	10	1
	13	10	1
	14	10	1
	15	10	1
	16	10	1
	17	10	1
	18	10	1
	19	10	1
	20	10	1
	21	10	1
	22	10	1
	23	10	1
	24	10	1
	25	10	1
	26	10	1
	27	10	1
	28	10	1
	29	10	1
	30	12	1
	31	12	1
	32	12	1
	33	12	1
	34	12	1
	35	12	1
	36	12	1
	37	12	1
	38	12	1
	39	12	1
	40	12	1
	41	12	1
	42	12	1
	43	12	1
	44	12	1
	45	12	1
	46	12	1
	47	12	1
	48	12	1
	49	12	1
	50	12	1
	51	12	1
	52	12	1
	53	12	1
	54	12	1
	55	12	1
	56	12	1
	57	12	1
	58	12	1
	59	12	1
	60	12	1
	61	12	1
	62	12	1
	63	12	1
	64	12	1
	65	12	1
	66	12	1
	67	12	1
	68	12	1
	69	12	1
	70	12	1
	71	12	1
	72	12	1
	73	12	1
	74	12	1
	75	12	1
	76	12	1
	77	12	1
	78	12	1
	79	12	1
	80	12	1
	81	12	1
	82	15	1
	83	15	1
	84	15	1
	85	15	1
	86	15	1
	87	15	1
	88	15	1
	89	15	1
	90	15	1
	91	15	1
	92	15	1
	93	15	1
	94	15	1
	95	15	1
	96	15	1
	97	15	1
	98	15	1
	99	15	1
	100	15	1
	101	15	1
	102	15	1
	103	15	1
	104	15	1
	105	15	1
	106	15	1
	107	15	1
	108	15	1
	109	15	1
	110	15	1
	111	15	1
	112	15	1
	113	15	1
	114	15	1
	115	15	1
	116	15	1
	117	17	1
	118	17	1
	119	17	1
	120	17	1

## Sheet: Figure 2f
Survival Table
ID		Time	Status
pph-4.1 (R262L)OE; daf-2; control RNAi	1	4000	0
	2	4000	0
	3	4000	0
	4	4000	0
	5	4000	0
	6	4000	0
	7	4000	0
	8	4000	0
	9	4000	0
	10	4000	0
	11	4000	0
	12	4000	0
	13	4000	0
	14	4000	0
	15	4000	0
	16	4000	0
	17	4000	0
	18	6000	0
	19	6000	0
	20	6000	0
	21	6000	0
	22	6000	0
	23	16000	1
	24	16000	1
	25	20000	1
	26	20000	1
	27	22000	1
	28	22000	1
	29	22000	1
	30	25000	1
	31	25000	1
	32	25000	1
	33	25000	1
	34	25000	1
	35	25000	1
	36	25000	1
	37	28000	1
	38	28000	1
	39	28000	1
	40	28000	1
	41	28000	1
	42	28000	1
	43	28000	1
	44	28000	1
	45	32000	1
	46	32000	1
	47	32000	1
	48	32000	1
	49	32000	1
	50	32000	1
	51	32000	1
	52	32000	1
	53	32000	1
	54	32000	1
	55	32000	1
	56	32000	1
	57	32000	1
	58	32000	1
	59	32000	1
	60	32000	1
	61	32000	1
	62	35000	1
	63	35000	1
	64	35000	1
	65	35000	1
	66	35000	1
	67	35000	1
	68	35000	1
	69	35000	1
	70	35000	1
	71	35000	1
	72	35000	1
	73	35000	1
	74	35000	1
	75	35000	1
	76	35000	1
	77	35000	1
	78	35000	1
	79	35000	1
	80	35000	1
	81	35000	1
	82	35000	1
	83	35000	1
	84	35000	1
	85	35000	1
	86	35000	1
	87	35000	1
	88	35000	1
	89	35000	1
	90	38000	1
	91	38000	1
	92	38000	1
	93	38000	1
	94	38000	1
	95	38000	1
	96	38000	1
	97	38000	1
	98	38000	1
	99	38000	1
	100	38000	1
	101	38000	1
	102	38000	1
	103	38000	1
	104	38000	1
	105	38000	1
	106	38000	1
	107	38000	1
	108	38000	1
	109	38000	1
	110	38000	1
	111	41000	1
	112	41000	1
	113	41000	1
	114	41000	1
	115	41000	1
	116	41000	1
	117	41000	1
	118	41000	1
	119	41000	1
	120	41000	1
	121	41000	1
	122	41000	1
	123	41000	1
	124	41000	1
	125	43000	1
pph-4.1 (R262L)OE; daf-2; daf-16 RNAi	1	4000	0
	2	4000	0
	3	4000	0
	4	4000	0
	5	4000	0
	6	4000	0
	7	6000	0
	8	6000	0
	9	6000	0
	10	6000	0
	11	6000	0
	12	6000	0
	13	6000	0
	14	6000	0
	15	6000	0
	16	6000	0
	17	8000	1
	18	8000	1
	19	8000	1
	20	10000	1
	21	10000	1
	22	10000	1
	23	10000	1
	24	10000	1
	25	10000	1
	26	10000	1
	27	10000	1
	28	10000	1
	29	10000	1
	30	10000	1
	31	10000	1
	32	10000	1
	33	10000	1
	34	10000	1
	35	10000	1
	36	10000	1
	37	10000	1
	38	10000	1
	39	10000	1
	40	10000	1
	41	10000	1
	42	10000	1
	43	10000	1
	44	10000	1
	45	10000	1
	46	10000	1
	47	10000	1
	48	10000	1
	49	10000	1
	50	11000	1
	51	11000	1
	52	11000	1
	53	11000	1
	54	11000	1
	55	11000	1
	56	11000	1
	57	11000	1
	58	11000	1
	59	11000	1
	60	11000	1
	61	11000	1
	62	11000	1
	63	11000	1
	64	11000	1
	65	11000	1
	66	11000	1
	67	11000	1
	68	11000	1
	69	11000	1
	70	11000	1
	71	11000	1
	72	12000	1
	73	12000	1
	74	12000	1
	75	12000	1
	76	12000	1
	77	12000	1
	78	12000	1
	79	12000	1
	80	12000	1
	81	12000	1
	82	12000	1
	83	12000	1
	84	12000	1
	85	12000	1
	86	12000	1
	87	12000	1
	88	12000	1
	89	12000	1
	90	12000	1
	91	12000	1
	92	12000	1
	93	12000	1
	94	12000	1
	95	12000	1
	96	12000	1
	97	12000	1
	98	12000	1
	99	12000	1
	100	12000	1
	101	12000	1
	102	12000	1
	103	12000	1
	104	12000	1
	105	12000	1
	106	14000	1
	107	14000	1
	108	14000	1
	109	14000	1
	110	14000	1
	111	14000	1
	112	14000	1
	113	14000	1
	114	14000	1
	115	14000	1
	116	14000	1
	117	14000	1
	118	14000	1
	119	14000	1
	120	14000	1
	121	14000	1
	122	14000	1
	123	14000	1
	124	14000	1
	125	14000	1
	126	14000	1
	127	14000	1
	128	14000	1
	129	16000	1
	130	16000	1
	131	16000	1
	132	16000	1
	133	16000	1
	134	18000	1
	135	18000	1
pph-4.1 OE; daf-2; control RNAi	1	4000	0
	2	4000	0
	3	4000	0
	4	4000	0
	5	4000	0
	6	4000	0
	7	4000	0
	8	4000	0
	9	4000	0
	10	4000	0
	11	4000	0
	12	4000	0
	13	4000	0
	14	6000	0
	15	18000	1
	16	22000	1
	17	22000	1
	18	22000	1
	19	22000	1
	20	25000	1
	21	25000	1
	22	25000	1
	23	25000	1
	24	28000	1
	25	28000	1
	26	32000	1
	27	32000	1
	28	32000	1
	29	32000	1
	30	35000	1
	31	35000	1
	32	35000	1
	33	35000	1
	34	35000	1
	35	35000	1
	36	35000	1
	37	35000	1
	38	35000	1
	39	35000	1
	40	35000	1
	41	35000	1
	42	35000	1
	43	35000	1
	44	35000	1
	45	35000	1
	46	35000	1
	47	35000	1
	48	35000	1
	49	35000	1
	50	35000	1
	51	38000	1
	52	38000	1
	53	38000	1
	54	38000	1
	55	38000	1
	56	38000	1
	57	38000	1
	58	38000	1
	59	38000	1
	60	38000	1
	61	38000	1
	62	38000	1
	63	38000	1
	64	38000	1
	65	38000	1
	66	38000	1
	67	38000	1
	68	38000	1
	69	38000	1
	70	38000	1
	71	38000	1
	72	38000	1
	73	38000	1
	74	38000	1
	75	38000	1
	76	38000	1
	77	38000	1
	78	38000	1
	79	38000	1
	80	38000	1
	81	41000	1
	82	41000	1
	83	41000	1
	84	41000	1
	85	41000	1
	86	41000	1
	87	41000	1
	88	41000	1
	89	41000	1
	90	41000	1
	91	41000	1
	92	41000	1
	93	41000	1
	94	41000	1
	95	41000	1
	96	41000	1
	97	41000	1
	98	41000	1
	99	41000	1
	100	41000	1
	101	41000	1
	102	41000	1
	103	43000	1
	104	43000	1
	105	43000	1
	106	43000	1
	107	43000	1
	108	43000	1
	109	43000	1
	110	43000	1
	111	43000	1
	112	46000	1
	113	46000	1
	114	46000	1
	115	46000	1
	116	46000	1
	117	46000	1
	118	46000	1
	119	46000	1
	120	46000	1
pph-4.1 OE; daf-2; daf-16 RNAi	1	6000	0
	2	6000	0
	3	6000	0
	4	6000	0
	5	6000	0
	6	6000	0
	7	6000	0
	8	6000	0
	9	6000	0
	10	6000	0
	11	6000	0
	12	10000	1
	13	10000	1
	14	10000	1
	15	10000	1
	16	10000	1
	17	10000	1
	18	10000	1
	19	10000	1
	20	10000	1
	21	10000	1
	22	10000	1
	23	10000	1
	24	10000	1
	25	10000	1
	26	11000	1
	27	11000	1
	28	11000	1
	29	11000	1
	30	11000	1
	31	11000	1
	32	11000	1
	33	11000	1
	34	11000	1
	35	11000	1
	36	11000	1
	37	11000	1
	38	11000	1
	39	11000	1
	40	11000	1
	41	11000	1
	42	11000	1
	43	11000	1
	44	11000	1
	45	11000	1
	46	11000	1
	47	11000	1
	48	11000	1
	49	11000	1
	50	11000	1
	51	11000	1
	52	11000	1
	53	11000	1
	54	12000	1
	55	12000	1
	56	12000	1
	57	12000	1
	58	12000	1
	59	12000	1
	60	12000	1
	61	12000	1
	62	12000	1
	63	12000	1
	64	12000	1
	65	12000	1
	66	12000	1
	67	12000	1
	68	12000	1
	69	12000	1
	70	12000	1
	71	12000	1
	72	12000	1
	73	12000	1
	74	12000	1
	75	12000	1
	76	12000	1
	77	12000	1
	78	12000	1
	79	12000	1
	80	12000	1
	81	12000	1
	82	12000	1
	83	12000	1
	84	12000	1
	85	12000	1
	86	12000	1
	87	12000	1
	88	12000	1
	89	12000	1
	90	12000	1
	91	12000	1
	92	12000	1
	93	12000	1
	94	12000	1
	95	12000	1
	96	12000	1
	97	12000	1
	98	12000	1
	99	12000	1
	100	12000	1
	101	12000	1
	102	12000	1
	103	12000	1
	104	12000	1
	105	14000	1
	106	14000	1
	107	14000	1
	108	14000	1
	109	14000	1
	110	14000	1
	111	14000	1
	112	14000	1
	113	14000	1
	114	14000	1
	115	14000	1
	116	14000	1
	117	14000	1
	118	14000	1
	119	14000	1
	120	14000	1
	121	14000	1
	122	14000	1
	123	14000	1
	124	14000	1
	125	14000	1
	126	14000	1
	127	16000	1
	128	16000	1
	129	16000	1
	130	16000	1
	131	16000	1
	132	16000	1
	133	16000	1
	134	16000	1
	135	18000	1
	136	18000	1

## Sheet: Figure S2a
Survival Table
VAR00001		Time	Status
ppfr-1 RNAi	1	3	0
	2	6	0
	3	6	0
	4	6	0
	5	6	0
	6	6	0
	7	6	0
	8	6	0
	9	6	0
	10	6	0
	11	6	0
	12	6	0
	13	6	0
	14	6	0
	15	6	0
	16	15	1
	17	18	1
	18	18	1
	19	18	1
	20	18	1
	21	21	1
	22	21	1
	23	24	1
	24	24	1
	25	24	1
	26	24	1
	27	24	1
	28	27	1
	29	27	1
	30	27	1
	31	27	1
	32	27	1
	33	27	1
	34	27	1
	35	27	1
	36	27	1
	37	27	1
	38	27	1
	39	27	1
	40	30	1
	41	30	1
	42	30	1
	43	30	1
	44	30	1
	45	30	1
	46	30	1
	47	30	1
	48	30	1
	49	30	1
	50	30	1
	51	30	1
	52	30	1
	53	30	1
	54	33	1
	55	33	1
	56	33	1
	57	33	1
	58	33	1
	59	33	1
	60	33	1
	61	33	1
	62	33	1
	63	33	1
	64	33	1
	65	33	1
	66	33	1
	67	33	1
	68	33	1
	69	33	1
	70	33	1
	71	33	1
	72	33	1
	73	33	1
	74	33	1
	75	33	1
	76	33	1
	77	33	1
	78	33	1
	79	33	1
	80	33	1
	81	33	1
	82	33	1
	83	33	1
	84	33	1
	85	33	1
	86	33	1
	87	33	1
	88	33	1
	89	33	1
	90	33	1
	91	33	1
	92	33	1
	93	33	1
	94	36	1
	95	36	1
	96	36	1
	97	36	1
	98	36	1
	99	36	1
	100	36	1
	101	36	1
	102	36	1
	103	36	1
	104	36	1
	105	36	1
	106	36	1
	107	36	1
	108	36	1
	109	36	1
	110	36	1
	111	36	1
	112	36	1
	113	36	1
	114	36	1
	115	36	1
	116	36	1
	117	36	1
	118	36	1
	119	36	1
	120	36	1
	121	36	1
	122	36	1
	123	36	1
	124	36	1
	125	36	1
	126	36	1
	127	36	1
	128	36	1
	129	36	1
	130	36	1
	131	36	1
	132	36	1
	133	36	1
	134	36	1
	135	36	1
	136	36	1
	137	36	1
	138	36	1
	139	36	1
	140	36	1
	141	36	1
	142	36	1
	143	36	1
	144	36	1
	145	36	1
	146	36	1
	147	36	1
	148	36	1
	149	39	1
	150	39	1
	151	39	1
	152	39	1
	153	39	1
	154	39	1
	155	39	1
	156	39	1
	157	39	1
	158	39	1
	159	39	1
	160	39	1
	161	39	1
	162	39	1
	163	39	1
	164	39	1
	165	39	1
	166	39	1
	167	39	1
	168	39	1
	169	39	1
	170	39	1
	171	39	1
	172	39	1
	173	39	1
	174	39	1
	175	39	1
	176	39	1
	177	42	1
	178	42	1
	179	42	1
	180	42	1
	181	42	1
ppfr-4 RNAi	1	3	0
	2	3	0
	3	3	0
	4	3	0
	5	3	0
	6	6	0
	7	6	0
	8	9	1
	9	15	1
	10	18	1
	11	18	1
	12	18	1
	13	21	1
	14	21	1
	15	21	1
	16	21	1
	17	21	1
	18	21	1
	19	24	1
	20	24	1
	21	24	1
	22	24	1
	23	24	1
	24	24	1
	25	24	1
	26	24	1
	27	24	1
	28	24	1
	29	24	1
	30	24	1
	31	24	1
	32	24	1
	33	24	1
	34	24	1
	35	24	1
	36	24	1
	37	24	1
	38	24	1
	39	24	1
	40	24	1
	41	24	1
	42	24	1
	43	24	1
	44	27	1
	45	27	1
	46	27	1
	47	27	1
	48	27	1
	49	27	1
	50	27	1
	51	27	1
	52	27	1
	53	27	1
	54	27	1
	55	27	1
	56	27	1
	57	27	1
	58	27	1
	59	27	1
	60	27	1
	61	27	1
	62	27	1
	63	27	1
	64	27	1
	65	27	1
	66	27	1
	67	27	1
	68	27	1
	69	27	1
	70	27	1
	71	27	1
	72	27	1
	73	27	1
	74	27	1
	75	27	1
	76	27	1
	77	27	1
	78	27	1
	79	27	1
	80	27	1
	81	27	1
	82	27	1
	83	27	1
	84	27	1
	85	27	1
	86	27	1
	87	27	1
	88	27	1
	89	27	1
	90	27	1
	91	27	1
	92	27	1
	93	27	1
	94	27	1
	95	27	1
	96	27	1
	97	27	1
	98	27	1
	99	27	1
	100	27	1
	101	27	1
	102	27	1
	103	27	1
	104	30	1
	105	30	1
	106	30	1
	107	30	1
	108	30	1
	109	30	1
	110	30	1
	111	30	1
	112	30	1
	113	30	1
	114	30	1
	115	30	1
	116	30	1
	117	30	1
	118	30	1
	119	30	1
	120	30	1
	121	30	1
	122	30	1
	123	30	1
	124	30	1
	125	30	1
	126	30	1
	127	30	1
	128	30	1
	129	30	1
	130	30	1
	131	30	1
	132	30	1
	133	30	1
	134	30	1
	135	30	1
	136	30	1
	137	30	1
	138	30	1
	139	33	1
	140	33	1
	141	33	1
	142	33	1
	143	33	1
	144	33	1
	145	33	1
	146	33	1
	147	33	1
	148	33	1
	149	33	1
	150	33	1
	151	33	1
	152	33	1
	153	33	1
	154	33	1
	155	33	1
	156	33	1
	157	33	1
	158	33	1
	159	33	1
	160	33	1
	161	33	1
	162	33	1
	163	33	1
	164	33	1
	165	33	1
	166	33	1
	167	33	1
	168	36	1
	169	36	1
	170	36	1
	171	36	1
	172	36	1
	173	36	1
	174	36	1
	175	36	1
	176	36	1
	177	36	1
	178	36	1
	179	36	1
	180	36	1
	181	36	1
	182	39	1
daf-16 RNAi	1	6	0
	2	6	0
	3	6	0
	4	6	0
	5	6	0
	6	6	0
	7	6	0
	8	6	0
	9	6	0
	10	6	0
	11	6	0
	12	6	0
	13	6	0
	14	6	0
	15	6	0
	16	6	0
	17	6	0
	18	6	0
	19	6	0
	20	6	0
	21	6	0
	22	6	0
	23	6	0
	24	6	0
	25	6	0
	26	6	0
	27	6	0
	28	6	0
	29	6	0
	30	6	0
	31	6	0
	32	6	0
	33	6	0
	34	6	0
	35	6	0
	36	6	0
	37	9	1
	38	9	1
	39	9	1
	40	9	1
	41	9	1
	42	9	1
	43	9	1
	44	9	1
	45	9	1
	46	9	1
	47	9	1
	48	9	1
	49	9	1
	50	9	1
	51	9	1
	52	9	1
	53	9	1
	54	9	1
	55	9	1
	56	9	1
	57	9	1
	58	9	1
	59	9	1
	60	9	1
	61	9	1
	62	9	1
	63	9	1
	64	9	1
	65	9	1
	66	9	1
	67	9	1
	68	9	1
	69	9	1
	70	9	1
	71	9	1
	72	9	1
	73	9	1
	74	9	1
	75	12	1
	76	12	1
	77	12	1
	78	12	1
	79	12	1
	80	12	1
	81	12	1
	82	12	1
	83	12	1
	84	12	1
	85	12	1
	86	12	1
	87	12	1
	88	12	1
	89	12	1
	90	12	1
	91	12	1
	92	12	1
	93	12	1
	94	12	1
	95	12	1
	96	12	1
	97	12	1
	98	12	1
	99	12	1
	100	12	1
	101	12	1
	102	12	1
	103	12	1
	104	12	1
	105	12	1
	106	12	1
	107	12	1
	108	12	1
	109	12	1
	110	12	1
	111	12	1
	112	12	1
	113	12	1
	114	12	1
	115	12	1
	116	12	1
	117	12	1
	118	12	1
	119	12	1
	120	12	1
	121	12	1
	122	12	1
	123	12	1
	124	12	1
	125	12	1
	126	12	1
	127	12	1
	128	12	1
	129	12	1
	130	12	1
	131	12	1
	132	12	1
	133	12	1
	134	12	1
	135	12	1
	136	12	1
	137	12	1
	138	12	1
	139	12	1
	140	12	1
	141	12	1
	142	12	1
	143	12	1
	144	12	1
	145	12	1
	146	12	1
	147	12	1
	148	12	1
	149	12	1
	150	12	1
	151	12	1
	152	12	1
	153	12	1
	154	12	1
	155	12	1
	156	12	1
	157	12	1
	158	12	1
	159	12	1
	160	12	1
	161	12	1
	162	12	1
	163	12	1
	164	12	1
	165	12	1
	166	12	1
	167	12	1
	168	12	1
	169	12	1
	170	12	1
	171	12	1
	172	12	1
	173	12	1
	174	12	1
	175	12	1
	176	12	1
	177	12	1
	178	12	1
	179	12	1
	180	12	1
	181	12	1
	182	12	1
	183	12	1
	184	12	1
	185	12	1
	186	12	1
	187	12	1
	188	12	1
	189	12	1
	190	12	1
	191	12	1
	192	12	1
	193	12	1
	194	12	1
	195	12	1
	196	12	1
	197	12	1
	198	12	1
	199	12	1
	200	12	1
	201	12	1
	202	12	1
	203	12	1
	204	12	1
	205	12	1
	206	12	1
	207	12	1
	208	12	1
	209	12	1
	210	12	1
	211	12	1
	212	12	1
	213	12	1
	214	12	1
	215	12	1
	216	12	1
	217	12	1
	218	12	1
	219	12	1
	220	12	1
	221	12	1
	222	12	1
	223	12	1
	224	12	1
	225	12	1
	226	12	1
	227	12	1
	228	12	1
	229	12	1
	230	12	1
	231	12	1
	232	12	1
	233	12	1
	234	12	1
	235	12	1
	236	12	1
	237	12	1
	238	12	1
	239	12	1
	240	12	1
	241	12	1
	242	12	1
	243	12	1
	244	12	1
	245	12	1
	246	12	1
	247	12	1
	248	12	1
	249	12	1
	250	12	1
	251	12	1
	252	12	1
	253	12	1
	254	12	1
	255	12	1
	256	12	1
	257	12	1
	258	12	1
	259	12	1
	260	12	1
	261	12	1
	262	12	1
	263	12	1
	264	12	1
	265	12	1
	266	12	1
	267	12	1
	268	12	1
	269	12	1
	270	15	1
	271	15	1
	272	15	1
	273	15	1
	274	15	1
	275	15	1
	276	15	1
	277	15	1
	278	15	1
	279	15	1
	280	15	1
	281	15	1
	282	15	1
	283	15	1
	284	15	1
	285	15	1
	286	15	1
	287	15	1
	288	15	1
	289	15	1
	290	15	1
	291	15	1
	292	15	1
	293	15	1
	294	15	1
	295	15	1
	296	15	1
	297	15	1
	298	15	1
	299	15	1
	300	15	1
	301	15	1
	302	15	1
	303	15	1
	304	15	1
	305	15	1
	306	15	1
	307	15	1
	308	15	1
	309	15	1
	310	15	1
	311	15	1
	312	15	1
	313	15	1
	314	15	1
	315	15	1
	316	15	1
	317	15	1
	318	15	1
	319	15	1
	320	15	1
	321	15	1
	322	15	1
	323	15	1
	324	15	1
	325	15	1
	326	15	1
	327	15	1
	328	15	1
	329	15	1
	330	15	1
	331	15	1
	332	15	1
	333	15	1
	334	15	1
	335	15	1
	336	15	1
	337	15	1
	338	15	1
	339	15	1
	340	15	1
	341	15	1
	342	15	1
	343	15	1
	344	15	1
	345	15	1
	346	15	1
	347	15	1
	348	15	1
	349	15	1
	350	15	1
	351	15	1
	352	15	1
	353	15	1
	354	15	1
	355	15	1
	356	15	1
	357	15	1
	358	15	1
	359	15	1
	360	15	1
	361	15	1
	362	15	1
	363	15	1
	364	15	1
	365	15	1
	366	15	1
	367	15	1
	368	15	1
	369	15	1
	370	15	1
	371	15	1
	372	15	1
	373	15	1
	374	15	1
	375	15	1
	376	15	1
	377	15	1
	378	15	1
	379	15	1
	380	15	1
	381	15	1
	382	15	1
	383	18	1
	384	18	1
	385	18	1
	386	18	1
	387	18	1
	388	18	1
	389	18	1
	390	18	1
	391	18	1
	392	18	1
	393	18	1
	394	18	1
	395	18	1
	396	18	1
	397	18	1
	398	18	1
	399	18	1
	400	18	1
	401	21	1
control RNAi	1	3	0
	2	3	0
	3	6	1
	4	6	1
	5	6	1
	6	6	1
	7	6	1
	8	6	1
	9	6	0
	10	6	0
	11	6	0
	12	6	0
	13	6	0
	14	6	0
	15	6	0
	16	6	0
	17	6	0
	18	6	0
	19	6	0
	20	6	0
	21	6	0
	22	6	0
	23	6	0
	24	6	0
	25	6	0
	26	6	0
	27	6	0
	28	6	0
	29	6	0
	30	6	0
	31	6	0
	32	6	0
	33	6	0
	34	6	0
	35	6	0
	36	6	0
	37	6	0
	38	6	0
	39	6	0
	40	6	0
	41	6	0
	42	6	0
	43	6	0
	44	6	0
	45	6	0
	46	6	0
	47	6	0
	48	6	0
	49	6	0
	50	6	0
	51	6	0
	52	6	0
	53	6	0
	54	6	0
	55	6	0
	56	6	0
	57	6	0
	58	12	1
	59	12	1
	60	18	1
	61	18	1
	62	18	1
	63	18	1
	64	18	1
	65	18	1
	66	18	1
	67	18	1
	68	18	1
	69	18	0
	70	21	1
	71	21	1
	72	24	1
	73	24	1
	74	24	1
	75	24	1
	76	24	1
	77	24	1
	78	24	1
	79	24	1
	80	24	1
	81	24	1
	82	24	1
	83	24	1
	84	24	1
	85	24	1
	86	24	1
	87	24	1
	88	27	1
	89	27	1
	90	27	1
	91	27	1
	92	27	1
	93	27	1
	94	27	1
	95	27	1
	96	27	1
	97	27	1
	98	27	1
	99	27	1
	100	27	1
	101	27	1
	102	27	1
	103	27	1
	104	27	1
	105	27	1
	106	27	1
	107	27	1
	108	27	1
	109	27	1
	110	27	1
	111	27	1
	112	27	1
	113	27	1
	114	27	1
	115	27	1
	116	27	1
	117	27	1
	118	27	1
	119	30	1
	120	30	1
	121	30	1
	122	30	1
	123	30	1
	124	30	1
	125	30	1
	126	30	1
	127	30	1
	128	30	1
	129	30	1
	130	30	1
	131	30	1
	132	30	1
	133	30	1
	134	30	1
	135	30	1
	136	30	1
	137	30	1
	138	30	1
	139	30	1
	140	30	1
	141	30	1
	142	30	1
	143	30	1
	144	30	1
	145	30	1
	146	30	1
	147	30	1
	148	30	1
	149	30	1
	150	30	1
	151	30	1
	152	30	1
	153	30	1
	154	30	1
	155	30	1
	156	30	1
	157	30	1
	158	30	1
	159	33	1
	160	33	1
	161	33	1
	162	33	1
	163	33	1
	164	33	1
	165	33	1
	166	33	1
	167	33	1
	168	33	1
	169	33	1
	170	33	1
	171	33	1
	172	33	1
	173	33	1
	174	33	1
	175	33	1
	176	33	1
	177	33	1
	178	33	1
	179	33	1
	180	33	1
	181	33	1
	182	33	1
	183	33	1
	184	33	1
	185	33	1
	186	33	1
	187	33	1
	188	33	1
	189	33	1
	190	33	1
	191	33	1
	192	33	1
	193	33	1
	194	33	1
	195	33	1
	196	33	1
	197	33	1
	198	33	1
	199	33	1
	200	33	1
	201	33	1
	202	33	1
	203	33	1
	204	33	1
	205	33	1
	206	33	1
	207	33	1
	208	33	1
	209	33	1
	210	33	1
	211	33	1
	212	33	1
	213	33	1
	214	33	1
	215	33	1
	216	33	1
	217	33	1
	218	33	1
	219	33	1
	220	33	1
	221	33	1
	222	33	1
	223	33	1
	224	33	1
	225	33	1
	226	33	1
	227	33	1
	228	33	1
	229	33	1
	230	33	1
	231	33	1
	232	33	1
	233	33	1
	234	33	1
	235	33	1
	236	33	1
	237	33	1
	238	33	1
	239	33	1
	240	33	1
	241	33	1
	242	33	1
	243	33	1
	244	33	1
	245	33	1
	246	33	1
	247	33	1
	248	33	1
	249	33	1
	250	33	1
	251	33	1
	252	33	1
	253	33	1
	254	33	1
	255	33	1
	256	33	1
	257	33	1
	258	33	1
	259	33	1
	260	33	1
	261	33	1
	262	33	1
	263	33	1
	264	33	1
	265	36	1
	266	36	1
	267	36	1
	268	36	1
	269	36	1
	270	36	1
	271	36	1
	272	36	1
	273	36	1
	274	36	1
	275	36	1
	276	36	1
	277	36	1
	278	36	1
	279	36	1
	280	36	1
	281	36	1
	282	36	1
	283	36	1
	284	36	1
	285	36	1
	286	36	1
	287	36	1
	288	36	1
	289	36	1
	290	36	1
	291	36	1
	292	36	1
	293	36	1
	294	36	1
	295	36	1
	296	36	1
	297	36	1
	298	36	1
	299	36	1
	300	36	1
	301	36	1
	302	36	1
	303	36	1
	304	36	1
	305	36	1
	306	36	1
	307	36	1
	308	36	1
	309	36	1
	310	36	1
	311	36	1
	312	36	1
	313	36	1
	314	36	1
	315	36	1
	316	36	1
	317	36	1
	318	36	1
	319	36	1
	320	36	1
	321	36	1
	322	36	1
	323	36	1
	324	36	1
	325	36	1
	326	36	1
	327	36	1
	328	36	1
	329	36	1
	330	36	1
	331	36	1
	332	36	1
	333	36	1
	334	36	1
	335	36	1
	336	36	1
	337	36	1
	338	36	1
	339	36	1
	340	36	1
	341	36	1
	342	36	1
	343	36	1
	344	36	1
	345	36	1
	346	36	1
	347	36	1
	348	36	1
	349	36	1
	350	36	1
	351	36	1
	352	36	1
	353	36	1
	354	36	1
	355	36	1
	356	36	1
	357	36	1
	358	36	1
	359	36	1
	360	36	1
	361	36	1
	362	36	1
	363	36	1
	364	36	1
	365	36	1
	366	36	1
	367	36	1
	368	36	1
	369	36	1
	370	36	1
	371	36	1
	372	36	1
	373	36	1
	374	36	1
	375	36	1
	376	36	1
	377	36	1
	378	36	1
	379	36	1
	380	36	1
	381	36	1
	382	36	1
	383	36	1
	384	36	1
	385	36	1
	386	36	1
	387	36	1
	388	36	1
	389	36	1
	390	36	1
	391	36	1
	392	36	1
	393	36	1
	394	36	1
	395	36	1
	396	36	1
	397	36	1
	398	36	1
	399	36	1
	400	36	1
	401	36	1
	402	36	1
	403	36	1
	404	36	1
	405	36	1
	406	36	1
	407	36	1
	408	36	1
	409	36	1
	410	36	1
	411	36	1
	412	36	1
	413	36	1
	414	36	1
	415	36	1
	416	36	1
	417	36	1
	418	36	1
	419	36	1
	420	36	1
	421	36	1
	422	36	1
	423	36	1
	424	36	1
	425	36	1
	426	36	1
	427	36	1
	428	36	1
	429	36	1
	430	36	1
	431	36	1
	432	36	1
	433	36	1
	434	36	1
	435	36	1
	436	39	1
	437	39	1
	438	39	1
	439	39	1
	440	39	1
	441	39	1
	442	39	1
	443	39	1
	444	39	1
	445	39	1
	446	39	1
	447	39	1
	448	39	1
	449	39	1
	450	39	1
	451	39	1
	452	39	1
	453	39	1
	454	39	1
	455	39	1
	456	39	1
	457	39	1
	458	39	1
	459	39	1
	460	39	1
	461	39	1
	462	39	1
	463	39	1
	464	39	1
	465	39	1
	466	39	1
	467	39	1
	468	39	1
	469	39	1
	470	39	1
	471	39	1
	472	39	1
	473	39	1
	474	39	1
	475	39	1
	476	39	1
	477	39	1
	478	39	1
	479	39	1
	480	39	1
	481	39	1
	482	39	1
	483	39	1
	484	39	1
	485	39	1
	486	39	1
	487	39	1
	488	39	1
	489	39	1
	490	39	1
	491	39	1
	492	39	1
	493	39	1
	494	39	1
	495	39	1
	496	39	1
	497	39	1
	498	39	1
	499	39	1
	500	39	1
	501	39	1
	502	39	1
	503	39	1
	504	39	1
	505	39	1
	506	39	1
	507	39	1
	508	39	1
	509	39	1
	510	39	1
	511	39	1
	512	39	1
	513	39	1
	514	39	1
	515	39	1
	516	39	1
	517	39	1
	518	39	1
	519	39	1
	520	39	1
	521	39	1
	522	39	1
	523	42	1
	524	42	1
	525	42	1
	526	42	1
	527	42	1
	528	42	1
	529	42	1
smk-1 RNAi	1	3	0
	2	3	0
	3	3	0
	4	6	0
	5	6	0
	6	6	0
	7	6	0
	8	6	0
	9	6	0
	10	6	0
	11	6	0
	12	6	0
	13	6	0
	14	6	0
	15	6	0
	16	6	0
	17	6	0
	18	6	0
	19	6	0
	20	6	0
	21	6	0
	22	6	0
	23	6	0
	24	6	0
	25	6	0
	26	6	0
	27	6	0
	28	6	0
	29	6	0
	30	6	0
	31	6	0
	32	6	0
	33	6	0
	34	6	0
	35	12	1
	36	12	1
	37	15	1
	38	15	1
	39	15	1
	40	15	1
	41	18	1
	42	18	1
	43	18	1
	44	18	1
	45	18	1
	46	18	1
	47	18	1
	48	18	1
	49	18	1
	50	18	1
	51	18	1
	52	18	1
	53	18	1
	54	18	1
	55	18	1
	56	18	1
	57	18	1
	58	18	1
	59	18	1
	60	21	1
	61	21	1
	62	21	1
	63	21	1
	64	21	1
	65	21	1
	66	21	1
	67	21	1
	68	21	1
	69	21	1
	70	21	1
	71	21	1
	72	21	1
	73	21	1
	74	21	1
	75	21	1
	76	21	1
	77	21	1
	78	21	1
	79	21	1
	80	21	1
	81	21	1
	82	21	1
	83	21	1
	84	21	1
	85	21	1
	86	21	1
	87	21	1
	88	21	1
	89	21	1
	90	21	1
	91	21	1
	92	21	1
	93	21	1
	94	21	1
	95	21	1
	96	21	1
	97	21	1
	98	21	1
	99	21	1
	100	21	1
	101	21	1
	102	21	1
	103	21	1
	104	21	1
	105	21	1
	106	21	1
	107	21	1
	108	21	1
	109	21	1
	110	21	1
	111	24	1
	112	24	1
	113	24	1
	114	24	1
	115	24	1
	116	24	1
	117	24	1
	118	24	1
	119	24	1
	120	24	1
	121	24	1
	122	24	1
	123	24	1
	124	24	1
	125	24	1
	126	24	1
	127	24	1
	128	24	1
	129	24	1
	130	24	1
	131	24	1
	132	24	1
	133	24	1
	134	24	1
	135	24	1
	136	24	1
	137	24	1
	138	24	1
	139	24	1
	140	24	1
	141	24	1
	142	24	1
	143	24	1
	144	24	1
	145	24	1
	146	24	1
	147	24	1
	148	24	1
	149	24	1
	150	24	1
	151	24	1
	152	24	1
	153	24	1
	154	24	1
	155	24	1
	156	24	1
	157	24	1
	158	24	1
	159	24	1
	160	24	1
	161	24	1
	162	24	1
	163	24	1
	164	24	1
	165	24	1
	166	24	1
	167	24	1
	168	27	1
	169	27	1
	170	27	1
	171	27	1
	172	27	1
	173	27	1
	174	27	1
	175	27	1
	176	27	1
	177	27	1
	178	27	1
	179	27	1
	180	27	1
	181	27	1
	182	27	1
	183	27	1
	184	27	1
	185	27	1
	186	27	1
	187	27	1
	188	27	1
	189	27	1
	190	27	1
	191	27	1
	192	27	1
	193	27	1
	194	27	1
	195	27	1
	196	27	1
	197	27	1
	198	27	1
	199	27	1
	200	30	1
	201	30	1

## Sheet: Figure S2b
Days	ppfr-4 RNAi	control RNAi	ppfr-1 RNAi	smk-1 RNAi
3		0
5		0
5		0
5		0
5		0
5		0
5		0
5		0
5		0
7		1
9		1
9		1
9		1
9		1
9		1
9		1
9		1
9		1
9		1
11		1
11		1
11		1
11		1
11		1
11		1
11		1
11		1
11		1
11		1
11		1
11		1
11		1
11		1
13		1
13		1
13		1
13		1
5		0
5		0
5		0
7		1
7		1
7		1
10		1
10		1
10		1
10		1
10		1
10		1
10		1
10		1
10		1
10		1
10		1
10		1
10		1
10		1
12		1
12		1
12		1
12		1
12		1
12		1
12		1
12		1
14		1
14		1
14		1
5		0
5		0
5		0
7		1
7		1
7		1
7		1
7		1
7		1
9		1
9		1
9		1
9		1
9		1
9		1
9		1
9		1
11		1
11		1
11		1
11		1
11		1
11		1
11		1
11		1
11		1
11		1
11		1
11		1
13		1
13		1
15		1
3		0
3		0
5		0
5		0
5		0
5		0
7		1
7		1
10		1
10		1
10		1
10		1
10		1
10		1
10		1
10		1
10		1
10		1
10		1
10		1
10		1
10		1
10		1
10		1
10		1
10		1
10		1
10		1
10		1
10		1
12		1
12		1
12		1
3		0
10		1
10		1
10		1
10		1
10		1
10		1
10		1
10		1
10		1
10		1
10		1
12		1
12		1
12		1
12		1
12		1
12		1
12		1
14		1
14		1
7		1
7		1
10		1
10		1
10		1
10		1
10		1
10		1
10		1
10		1
10		1
12		1
12		1
12		1
12		1
12		1
12		1
12		1
12		1
12		1
14		1
5		0
5		0
7		1
10		1
10		1
10		1
10		1
10		1
10		1
10		1
10		1
10		1
10		1
10		1
10		1
10		1
10		1
10		1
10		1
12		1
12		1
12		1
14		1
16		1
3		0
9		1
9		1
9		1
9		1
9		1
11		1
11		1
11		1
11		1
11		1
11		1
11		1
11		1
11		1
11		1
13		1
13		1
13		1
15		1
5		0
7		1
10		1
10		1
10		1
10		1
10		1
10		1
10		1
10		1
10		1
10		1
10		1
10		1
10		1
10		1
10		1
10		1
10		1
10		1
10		1
12		1
12		1
12		1
12		1
12		1
12		1
14		1
5		0
5		0
5		0
5		0
10		1
10		1
10		1
10		1
10		1
10		1
10		1
10		1
10		1
10		1
10		1
10		1
10		1
10		1
10		1
10		1
10		1
10		1
10		1
10		1
10		1
12		1
12		1
12		1
14		1
14		1
5		0
5		0
5		0
5		0
7		1
10		1
10		1
10		1
10		1
10		1
10		1
10		1
10		1
10		1
10		1
10		1
10		1
10		1
10		1
10		1
10		1
12		1
12		1
12		1
12		1
12		1
5		0
10		1
10		1
10		1
10		1
10		1
10		1
10		1
10		1
10		1
10		1
10		1
10		1
10		1
10		1
12		1
12		1
12		1
0	0
3	0
3	0
3	0
5	0
5	0
7	1
7	1
7	1
7	1
7	1
7	1
7	1
7	1
7	1
7	1
7	1
7	1
7	1
7	1
7	1
7	1
7	1
7	1
7	1
7	1
7	1
10	1
10	1
10	1
10	1
10	1
10	1
10	1
10	1
10	1
10	1
10	1
10	1
10	1
10	1
10	1
10	1
10	1
10	1
10	1
10	1
10	1
10	1
10	1
10	1
10	1
12	1
12	1
12	1
12	1
12	1
12	1
3			0
5			0
7			1
9			1
9			1
9			1
9			1
9			1
9			1
9			1
11			1
11			1
13			1
5			0
5			0
5			0
5			0
10			1
10			1
10			1
10			1
10			1
10			1
10			1
10			1
10			1
10			1
10			1
10			1
10			1
12			1
12			1
12			1
12			1
12			1
12			1
5			0
7			1
10			1
10			1
10			1
10			1
10			1
10			1
10			1
10			1
10			1
10			1
10			1
10			1
10			1
10			1
12			1
12			1
12			1
3			0
5			0
5			0
7			1
10			1
10			1
10			1
10			1
10			1
10			1
10			1
10			1
10			1
10			1
10			1
10			1
10			1
10			1
10			1
10			1
10			1
10			1
10			1
10			1
10			1
10			1
10			1
10			1
10			1
10			1
10			1
12			1
12			1
5				0
5				0
5				0
5				0
5				0
10				1
10				1
10				1
10				1
10				1
10				1
10				1
10				1
10				1
10				1
12				1
12				1
12				1
12				1
12				1
12				1
12				1
12				1
12				1
14				1
14				1
14				1
14				1
14				1
3				0
5				0
5				0
10				1
10				1
10				1
10				1
10				1
10				1
10				1
12				1
12				1
12				1
14				1
14				1
14				1
14				1
5				0
5				0
9				1
9				1
9				1
9				1
9				1
9				1
9				1
11				1
11				1
11				1
11				1
11				1
11				1
11				1
11				1
11				1
11				1
11				1
11				1
13				1
13				1
3				0
5				0
5				0
5				0
5				0
10				1
10				1
10				1
10				1
10				1
10				1
10				1
10				1
10				1
10				1
10				1
12				1
12				1
12				1
12				1
12				1
14				1

## Sheet: Figure S2c
Survival Table
ID		Time	Status
pph-4.1/pph-4.2 RNAi	1	3000	0
	2	3000	0
	3	3000	0
	4	3000	0
	5	3000	0
	6	3000	0
	7	5000	1
	8	5000	0
	9	5000	0
	10	5000	0
	11	5000	0
	12	5000	0
	13	5000	0
	14	7000	1
	15	7000	1
	16	7000	1
	17	10000	1
	18	10000	1
	19	10000	1
	20	10000	1
	21	10000	1
	22	10000	1
	23	10000	1
	24	10000	1
	25	10000	1
	26	10000	1
	27	10000	1
	28	10000	1
	29	10000	1
	30	10000	1
	31	10000	1
	32	10000	1
	33	10000	1
	34	10000	1
	35	10000	1
	36	10000	1
	37	10000	1
	38	12000	1
	39	12000	1
	40	12000	1
	41	12000	1
	42	12000	1
	43	12000	1
	44	12000	1
	45	12000	1
	46	12000	1
	47	12000	1
	48	12000	1
	49	12000	1
	50	12000	1
	51	12000	1
	52	12000	1
	53	12000	1
	54	12000	1
	55	12000	1
	56	12000	1
	57	12000	1
	58	12000	1
	59	12000	1
	60	12000	1
	61	12000	1
	62	12000	1
	63	12000	1
	64	12000	1
	65	12000	1
	66	12000	1
	67	12000	1
	68	12000	1
	69	12000	1
	70	12000	1
	71	12000	1
	72	12000	1
	73	12000	1
	74	12000	1
	75	12000	1
	76	12000	1
	77	12000	1
	78	12000	1
	79	12000	1
	80	12000	1
	81	12000	1
	82	12000	1
	83	12000	1
	84	12000	1
	85	12000	1
	86	12000	1
	87	12000	1
	88	12000	1
	89	12000	1
	90	12000	1
	91	12000	1
	92	12000	1
	93	12000	1
	94	12000	1
	95	12000	1
	96	12000	1
	97	12000	1
	98	12000	1
	99	12000	1
	100	12000	1
	101	12000	1
	102	12000	1
	103	12000	1
	104	12000	1
	105	12000	1
	106	12000	1
	107	12000	1
	108	12000	1
	109	12000	1
	110	12000	1
	111	12000	1
	112	12000	1
	113	12000	1
	114	12000	1
	115	12000	1
	116	12000	1
	117	12000	1
	118	12000	1
	119	12000	1
	120	14000	1
	121	14000	1
	122	14000	1
	123	14000	1
	124	14000	1
	125	14000	1
	126	14000	1
	127	14000	1
	128	14000	1
	129	14000	1
	130	14000	1
	131	14000	1
	132	14000	1
	133	14000	1
	134	14000	1
	135	14000	1
	136	14000	1
	137	14000	1
	138	14000	1
	139	14000	1
	140	14000	1
	141	14000	1
	142	14000	1
	143	14000	1
	144	14000	1
	145	14000	1
	146	14000	1
	147	14000	1
	148	14000	1
	149	14000	1
	150	14000	1
	151	14000	1
	152	14000	1
	153	14000	1
	154	14000	1
	155	14000	1
	156	14000	1
	157	14000	1
	158	14000	1
	159	14000	1
	160	14000	1
	161	14000	1
	162	14000	1
	163	14000	1
	164	14000	1
	165	14000	1
	166	14000	1
	167	14000	1
	168	14000	1
	169	14000	1
	170	14000	1
	171	14000	1
	172	14000	1
	173	14000	1
	174	14000	1
	175	14000	1
	176	16000	1
	177	16000	1
	178	16000	1
	179	16000	1
	180	16000	1
	181	16000	1
	182	16000	1
	183	16000	1
	184	16000	1
	185	16000	1
	186	16000	1
	187	16000	1
	188	16000	1
	189	16000	1
	190	16000	1
	191	16000	1
	192	16000	1
	193	16000	1
	194	16000	1
	195	16000	1
	196	16000	1
	197	18000	1
	198	18000	1
	199	18000	1
	200	18000	1
	201	18000	1
	202	18000	1
	203	18000	1
	204	18000	1
	205	20000	1
daf-16 RNAi	1	3000	0
	2	3000	0
	3	3000	0
	4	3000	0
	5	3000	0
	6	3000	0
	7	3000	0
	8	3000	0
	9	3000	0
	10	3000	0
	11	3000	0
	12	3000	0
	13	5000	1
	14	5000	0
	15	5000	0
	16	5000	0
	17	7000	1
	18	7000	1
	19	7000	1
	20	7000	1
	21	7000	1
	22	7000	1
	23	7000	1
	24	10000	1
	25	10000	1
	26	10000	1
	27	10000	1
	28	10000	1
	29	10000	1
	30	10000	1
	31	10000	1
	32	10000	1
	33	10000	1
	34	10000	1
	35	10000	1
	36	10000	1
	37	10000	1
	38	10000	1
	39	10000	1
	40	10000	1
	41	10000	1
	42	10000	1
	43	10000	1
	44	10000	1
	45	10000	1
	46	10000	1
	47	10000	1
	48	10000	1
	49	10000	1
	50	10000	1
	51	10000	1
	52	10000	1
	53	10000	1
	54	10000	1
	55	10000	1
	56	10000	1
	57	10000	1
	58	10000	1
	59	10000	1
	60	10000	1
	61	10000	1
	62	10000	1
	63	10000	1
	64	10000	1
	65	10000	1
	66	10000	1
	67	10000	1
	68	10000	1
	69	10000	1
	70	10000	1
	71	10000	1
	72	10000	1
	73	10000	1
	74	10000	1
	75	10000	1
	76	10000	1
	77	10000	1
	78	10000	1
	79	10000	1
	80	10000	1
	81	10000	1
	82	10000	1
	83	10000	1
	84	10000	1
	85	10000	1
	86	10000	1
	87	10000	1
	88	10000	1
	89	10000	1
	90	10000	1
	91	10000	1
	92	10000	1
	93	10000	1
	94	10000	1
	95	10000	1
	96	10000	1
	97	10000	1
	98	10000	1
	99	10000	1
	100	10000	1
	101	10000	1
	102	10000	1
	103	10000	1
	104	10000	1
	105	10000	1
	106	10000	1
	107	10000	1
	108	10000	1
	109	10000	1
	110	10000	1
	111	10000	1
	112	10000	1
	113	10000	1
	114	10000	1
	115	10000	1
	116	10000	1
	117	10000	1
	118	10000	1
	119	10000	1
	120	10000	1
	121	10000	1
	122	10000	1
	123	10000	1
	124	10000	1
	125	10000	1
	126	10000	1
	127	10000	1
	128	10000	1
	129	10000	1
	130	10000	1
	131	10000	1
	132	10000	1
	133	10000	1
	134	10000	1
	135	10000	1
	136	10000	1
	137	10000	1
	138	10000	1
	139	10000	1
	140	10000	1
	141	10000	1
	142	10000	1
	143	10000	1
	144	10000	1
	145	10000	1
	146	10000	1
	147	10000	1
	148	10000	1
	149	10000	1
	150	10000	1
	151	10000	1
	152	10000	1
	153	10000	1
	154	10000	1
	155	10000	1
	156	10000	1
	157	10000	1
	158	10000	1
	159	10000	1
	160	10000	1
	161	10000	1
	162	10000	1
	163	10000	1
	164	10000	1
	165	10000	1
	166	10000	1
	167	10000	1
	168	10000	1
	169	10000	1
	170	10000	1
	171	10000	1
	172	10000	1
	173	10000	1
	174	10000	1
	175	10000	1
	176	10000	1
	177	10000	1
	178	10000	1
	179	10000	1
	180	10000	1
	181	10000	1
	182	10000	1
	183	12000	1
	184	12000	1
	185	12000	1
	186	12000	1
	187	12000	1
	188	12000	1
	189	12000	1
	190	12000	1
	191	12000	1
	192	12000	1
	193	12000	1
	194	12000	1
	195	12000	1
	196	12000	1
	197	12000	1
	198	12000	1
	199	12000	1
	200	12000	1
	201	12000	1
	202	12000	1
	203	12000	1
	204	12000	1
	205	12000	1
	206	12000	1
	207	12000	1
	208	12000	1
	209	12000	1
	210	12000	1
	211	12000	1
	212	12000	1
	213	12000	1
	214	12000	1
	215	12000	1
	216	12000	1
	217	12000	1
	218	12000	1
	219	12000	1
	220	12000	1
	221	12000	1
control RNAi	1	3000	0
	2	3000	0
	3	3000	0
	4	3000	0
	5	3000	0
	6	3000	0
	7	3000	0
	8	3000	0
	9	3000	0
	10	3000	0
	11	3000	0
	12	3000	0
	13	3000	0
	14	5000	0
	15	5000	0
	16	5000	0
	17	5000	0
	18	5000	0
	19	5000	0
	20	5000	0
	21	5000	0
	22	5000	0
	23	5000	0
	24	7000	1
	25	10000	1
	26	10000	1
	27	10000	1
	28	10000	1
	29	10000	1
	30	10000	1
	31	10000	1
	32	10000	1
	33	10000	1
	34	10000	1
	35	10000	1
	36	10000	1
	37	10000	1
	38	10000	1
	39	10000	1
	40	10000	1
	41	10000	1
	42	10000	1
	43	10000	1
	44	10000	1
	45	10000	1
	46	10000	1
	47	12000	1
	48	12000	1
	49	12000	1
	50	12000	1
	51	12000	1
	52	12000	1
	53	12000	1
	54	12000	1
	55	12000	1
	56	12000	1
	57	12000	1
	58	12000	1
	59	12000	1
	60	12000	1
	61	12000	1
	62	12000	1
	63	12000	1
	64	12000	1
	65	12000	1
	66	12000	1
	67	12000	1
	68	12000	1
	69	12000	1
	70	12000	1
	71	12000	1
	72	12000	1
	73	12000	1
	74	12000	1
	75	12000	1
	76	12000	1
	77	12000	1
	78	12000	1
	79	12000	1
	80	12000	1
	81	12000	1
	82	12000	1
	83	12000	1
	84	12000	1
	85	12000	1
	86	12000	1
	87	12000	1
	88	12000	1
	89	12000	1
	90	12000	1
	91	12000	1
	92	12000	1
	93	12000	1
	94	12000	1
	95	12000	1
	96	12000	1
	97	12000	1
	98	12000	1
	99	12000	1
	100	12000	1
	101	12000	1
	102	12000	1
	103	12000	1
	104	12000	1
	105	12000	1
	106	12000	1
	107	12000	1
	108	12000	1
	109	12000	1
	110	12000	1
	111	12000	1
	112	12000	1
	113	12000	1
	114	12000	1
	115	12000	1
	116	12000	1
	117	12000	1
	118	12000	1
	119	12000	1
	120	12000	1
	121	12000	1
	122	12000	1
	123	12000	1
	124	12000	1
	125	12000	1
	126	12000	1
	127	12000	1
	128	12000	1
	129	12000	1
	130	12000	1
	131	12000	1
	132	12000	1
	133	12000	1
	134	12000	1
	135	12000	1
	136	12000	1
	137	12000	1
	138	12000	1
	139	12000	1
	140	12000	1
	141	12000	1
	142	12000	1
	143	12000	1
	144	12000	1
	145	12000	1
	146	12000	1
	147	12000	1
	148	12000	1
	149	12000	1
	150	12000	1
	151	14000	1
	152	14000	1
	153	14000	1
	154	14000	1
	155	14000	1
	156	14000	1
	157	14000	1
	158	14000	1
	159	14000	1
	160	14000	1
	161	14000	1
	162	14000	1
	163	14000	1
	164	14000	1
	165	14000	1
	166	14000	1
	167	14000	1
	168	14000	1
	169	14000	1
	170	14000	1
	171	14000	1
	172	14000	1
	173	14000	1
	174	14000	1
	175	14000	1
	176	14000	1
	177	14000	1
	178	14000	1
	179	14000	1
	180	14000	1
	181	14000	1
	182	14000	1
	183	14000	1
	184	14000	1
	185	14000	1
	186	14000	1
	187	14000	1
	188	14000	1
	189	14000	1
	190	14000	1
	191	14000	1
	192	14000	1
	193	14000	1
	194	14000	1
	195	14000	1
	196	14000	1
	197	14000	1
	198	14000	1
	199	14000	1
	200	14000	1
	201	14000	1
	202	14000	1
	203	14000	1
	204	14000	1
	205	14000	1
	206	14000	1
	207	14000	1
	208	14000	1
	209	14000	1
	210	14000	1
	211	14000	1
	212	14000	1
	213	14000	1
	214	14000	1
	215	14000	1
	216	14000	1
	217	14000	1
	218	14000	1
	219	14000	1
	220	14000	1
	221	14000	1
	222	14000	1
	223	14000	1
	224	14000	1
	225	14000	1
	226	14000	1
	227	14000	1
	228	14000	1
	229	14000	1
	230	14000	1
	231	14000	1
	232	16000	1
	233	16000	1
	234	16000	1
	235	16000	1
	236	16000	1
	237	16000	1
	238	16000	1
	239	16000	1
	240	16000	1
	241	16000	1
	242	16000	1
	243	16000	1
	244	16000	1
	245	16000	1
	246	16000	1
	247	16000	1
	248	16000	1
	249	16000	1
	250	16000	1
	251	16000	1
	252	16000	1
	253	16000	1
	254	16000	1
	255	16000	1
	256	16000	1
	257	16000	1
	258	16000	1
	259	16000	1
	260	16000	1
	261	16000	1
	262	16000	1
	263	16000	1
	264	16000	1
	265	16000	1
	266	16000	1
	267	16000	1
	268	16000	1
	269	16000	1
	270	16000	1
	271	16000	1
	272	16000	1
	273	16000	1
	274	16000	1
	275	16000	1
	276	16000	1
	277	16000	1
	278	16000	1
	279	16000	1
	280	16000	1
	281	16000	1
	282	16000	1
	283	16000	1
	284	18000	1
	285	18000	1
	286	18000	1
	287	18000	1
	288	18000	1
	289	18000	1
	290	18000	1
	291	18000	1
	292	18000	1
	293	18000	1
	294	18000	1
	295	18000	1
	296	18000	1
	297	18000	1
	298	18000	1
	299	18000	1
	300	18000	1
	301	18000	1
	302	18000	1
	303	18000	1
	304	18000	1
	305	18000	1
	306	18000	1
	307	18000	1
	308	18000	1
	309	18000	1
	310	18000	1
	311	18000	1
	312	18000	1
	313	20000	1
	314	20000	1
	315	20000	1
	316	20000	1
	317	20000	1
	318	20000	1
	319	20000	1
	320	22000	1
	321	22000	1
	322	22000	1
	323	22000	1
	324	22000	1
	325	24000	1
pph-4.1 RNAi	1	3000	0
	2	3000	0
	3	3000	0
	4	3000	0
	5	3000	0
	6	3000	0
	7	3000	0
	8	3000	0
	9	3000	0
	10	3000	0
	11	3000	0
	12	3000	0
	13	3000	0
	14	3000	0
	15	3000	0
	16	5000	0
	17	5000	0
	18	5000	0
	19	5000	0
	20	7000	1
	21	7000	1
	22	10000	1
	23	10000	1
	24	10000	1
	25	10000	1
	26	10000	1
	27	10000	1
	28	10000	1
	29	10000	1
	30	10000	1
	31	10000	1
	32	10000	1
	33	10000	1
	34	10000	1
	35	12000	1
	36	12000	1
	37	12000	1
	38	12000	1
	39	12000	1
	40	12000	1
	41	12000	1
	42	12000	1
	43	12000	1
	44	12000	1
	45	12000	1
	46	12000	1
	47	12000	1
	48	12000	1
	49	12000	1
	50	12000	1
	51	12000	1
	52	12000	1
	53	12000	1
	54	12000	1
	55	12000	1
	56	12000	1
	57	12000	1
	58	12000	1
	59	12000	1
	60	12000	1
	61	12000	1
	62	12000	1
	63	12000	1
	64	12000	1
	65	12000	1
	66	12000	1
	67	12000	1
	68	12000	1
	69	12000	1
	70	12000	1
	71	12000	1
	72	12000	1
	73	12000	1
	74	12000	1
	75	12000	1
	76	12000	1
	77	12000	1
	78	12000	1
	79	12000	1
	80	12000	1
	81	12000	1
	82	12000	1
	83	12000	1
	84	12000	1
	85	12000	1
	86	12000	1
	87	12000	1
	88	12000	1
	89	12000	1
	90	12000	1
	91	12000	1
	92	12000	1
	93	12000	1
	94	12000	1
	95	12000	1
	96	12000	1
	97	12000	1
	98	12000	1
	99	12000	1
	100	12000	1
	101	12000	1
	102	12000	1
	103	12000	1
	104	12000	1
	105	12000	1
	106	12000	1
	107	12000	1
	108	12000	1
	109	12000	1
	110	12000	1
	111	12000	1
	112	12000	1
	113	12000	1
	114	12000	1
	115	12000	1
	116	12000	1
	117	12000	1
	118	12000	1
	119	12000	1
	120	12000	1
	121	12000	1
	122	12000	1
	123	12000	1
	124	12000	1
	125	12000	1
	126	12000	1
	127	12000	1
	128	12000	1
	129	12000	1
	130	12000	1
	131	12000	1
	132	12000	1
	133	12000	1
	134	12000	1
	135	12000	1
	136	12000	1
	137	12000	1
	138	12000	1
	139	12000	1
	140	12000	1
	141	12000	1
	142	12000	1
	143	12000	1
	144	14000	1
	145	14000	1
	146	14000	1
	147	14000	1
	148	14000	1
	149	14000	1
	150	14000	1
	151	14000	1
	152	14000	1
	153	14000	1
	154	14000	1
	155	14000	1
	156	14000	1
	157	14000	1
	158	14000	1
	159	14000	1
	160	14000	1
	161	14000	1
	162	14000	1
	163	14000	1
	164	14000	1
	165	14000	1
	166	14000	1
	167	14000	1
	168	14000	1
	169	14000	1
	170	14000	1
	171	14000	1
	172	14000	1
	173	14000	1
	174	14000	1
	175	14000	1
	176	14000	1
	177	14000	1
	178	14000	1
	179	14000	1
	180	14000	1
	181	14000	1
	182	14000	1
	183	14000	1
	184	14000	1
	185	14000	1
	186	14000	1
	187	14000	1
	188	14000	1
	189	14000	1
	190	14000	1
	191	14000	1
	192	14000	1
	193	16000	1
	194	16000	1
	195	16000	1
	196	16000	1
	197	16000	1
	198	16000	1
	199	16000	1
	200	16000	1
	201	16000	1
	202	16000	1
	203	16000	1
	204	16000	1
	205	16000	1
	206	16000	1
	207	18000	1
	208	18000	1
	209	18000	1
	210	18000	1
	211	18000	1
	212	18000	1
	213	18000	1
	214	18000	1
	215	18000	1
	216	18000	1
	217	18000	1
	218	18000	1
	219	18000	1
	220	20000	1
pph-4.2 RNAi	1	3000	0
	2	3000	0
	3	3000	0
	4	3000	0
	5	3000	0
	6	3000	0
	7	3000	0
	8	3000	0
	9	3000	0
	10	3000	0
	11	3000	0
	12	3000	0
	13	3000	0
	14	3000	0
	15	3000	0
	16	3000	0
	17	3000	0
	18	3000	0
	19	3000	0
	20	3000	0
	21	5000	0
	22	5000	0
	23	5000	0
	24	5000	0
	25	5000	0
	26	5000	0
	27	5000	0
	28	10000	1
	29	10000	1
	30	10000	1
	31	10000	1
	32	10000	1
	33	10000	1
	34	10000	1
	35	10000	1
	36	10000	1
	37	10000	1
	38	10000	1
	39	10000	1
	40	10000	1
	41	10000	1
	42	10000	1
	43	10000	1
	44	10000	1
	45	10000	1
	46	10000	1
	47	10000	1
	48	10000	1
	49	10000	1
	50	10000	1
	51	10000	1
	52	10000	1
	53	10000	1
	54	10000	1
	55	10000	1
	56	12000	1
	57	12000	1
	58	12000	1
	59	12000	1
	60	12000	1
	61	12000	1
	62	12000	1
	63	12000	1
	64	12000	1
	65	12000	1
	66	12000	1
	67	12000	1
	68	12000	1
	69	12000	1
	70	12000	1
	71	12000	1
	72	12000	1
	73	12000	1
	74	12000	1
	75	12000	1
	76	12000	1
	77	12000	1
	78	12000	1
	79	12000	1
	80	12000	1
	81	12000	1
	82	12000	1
	83	12000	1
	84	12000	1
	85	12000	1
	86	12000	1
	87	12000	1
	88	12000	1
	89	12000	1
	90	12000	1
	91	12000	1
	92	12000	1
	93	12000	1
	94	12000	1
	95	12000	1
	96	12000	1
	97	12000	1
	98	12000	1
	99	12000	1
	100	12000	1
	101	12000	1
	102	12000	1
	103	12000	1
	104	12000	1
	105	12000	1
	106	12000	1
	107	12000	1
	108	12000	1
	109	12000	1
	110	12000	1
	111	12000	1
	112	12000	1
	113	12000	1
	114	12000	1
	115	12000	1
	116	12000	1
	117	12000	1
	118	12000	1
	119	12000	1
	120	12000	1
	121	12000	1
	122	12000	1
	123	12000	1
	124	12000	1
	125	12000	1
	126	12000	1
	127	12000	1
	128	12000	1
	129	12000	1
	130	12000	1
	131	12000	1
	132	12000	1
	133	12000	1
	134	12000	1
	135	12000	1
	136	12000	1
	137	12000	1
	138	12000	1
	139	12000	1
	140	12000	1
	141	12000	1
	142	12000	1
	143	12000	1
	144	12000	1
	145	12000	1
	146	12000	1
	147	14000	1
	148	14000	1
	149	14000	1
	150	14000	1
	151	14000	1
	152	14000	1
	153	14000	1
	154	14000	1
	155	14000	1
	156	14000	1
	157	14000	1
	158	14000	1
	159	14000	1
	160	14000	1
	161	14000	1
	162	14000	1
	163	14000	1
	164	14000	1
	165	14000	1
	166	14000	1
	167	14000	1
	168	14000	1
	169	14000	1
	170	14000	1
	171	14000	1
	172	14000	1
	173	14000	1
	174	14000	1
	175	14000	1
	176	14000	1
	177	14000	1
	178	14000	1
	179	14000	1
	180	14000	1
	181	14000	1
	182	14000	1
	183	14000	1
	184	14000	1
	185	14000	1
	186	14000	1
	187	14000	1
	188	14000	1
	189	14000	1
	190	14000	1
	191	14000	1
	192	14000	1
	193	14000	1
	194	14000	1
	195	14000	1
	196	14000	1
	197	14000	1
	198	14000	1
	199	14000	1
	200	14000	1
	201	14000	1
	202	14000	1
	203	14000	1
	204	14000	1
	205	14000	1
	206	14000	1
	207	14000	1
	208	14000	1
	209	14000	1
	210	16000	1
	211	16000	1
	212	16000	1
	213	16000	1
	214	16000	1
	215	16000	1
	216	16000	1
	217	16000	1
	218	16000	1
	219	16000	1
	220	16000	1
	221	16000	1
	222	16000	1
	223	16000	1
	224	16000	1
	225	16000	1
	226	16000	1
	227	16000	1
	228	16000	1
	229	16000	1
	230	16000	1
	231	16000	1
	232	16000	1
	233	16000	1
	234	18000	1
	235	18000	1
	236	18000	1
	237	18000	1
	238	18000	1
	239	18000	1
	240	18000	1
	241	20000	1

## Sheet: Figure S2d
Survival Table
ID		Time	Status
pph-4.1/pph-4.2 RNAi	1	3000	0
	2	3000	0
	3	3000	0
	4	3000	0
	5	3000	0
	6	3000	0
	7	3000	0
	8	3000	0
	9	3000	0
	10	3000	0
	11	3000	0
	12	3000	0
	13	3000	0
	14	5000	0
	15	7000	1
	16	10000	1
	17	10000	1
	18	10000	1
	19	10000	1
	20	10000	1
	21	10000	1
	22	10000	1
	23	10000	1
	24	10000	1
	25	10000	1
	26	10000	1
	27	10000	1
	28	10000	1
	29	10000	1
	30	10000	1
	31	10000	1
	32	10000	1
	33	10000	1
	34	10000	1
	35	10000	1
	36	10000	1
	37	10000	1
	38	12000	1
	39	12000	1
	40	12000	1
	41	12000	1
	42	12000	1
	43	12000	1
	44	12000	1
	45	12000	1
	46	12000	1
	47	12000	1
	48	12000	1
	49	12000	1
	50	12000	1
	51	12000	1
	52	12000	1
	53	12000	1
	54	12000	1
	55	12000	1
	56	12000	1
	57	12000	1
	58	12000	1
	59	12000	1
	60	12000	1
	61	12000	1
	62	14000	1
	63	14000	1
	64	14000	1
	65	14000	1
	66	14000	1
	67	14000	1
	68	14000	1
	69	14000	1
	70	14000	1
	71	16000	1
control RNAi	1	3000	0
	2	3000	0
	3	3000	0
	4	3000	0
	5	3000	0
	6	3000	0
	7	3000	0
	8	3000	0
	9	3000	0
	10	3000	0
	11	3000	0
	12	3000	0
	13	5000	0
	14	5000	0
	15	5000	0
	16	5000	0
	17	7000	1
	18	7000	1
	19	7000	1
	20	7000	1
	21	10000	1
	22	10000	1
	23	10000	1
	24	10000	1
	25	10000	1
	26	10000	1
	27	10000	1
	28	10000	1
	29	10000	1
	30	10000	1
	31	10000	1
	32	10000	1
	33	10000	1
	34	10000	1
	35	10000	1
	36	10000	1
	37	10000	1
	38	10000	1
	39	10000	1
	40	10000	1
	41	10000	1
	42	10000	1
	43	10000	1
	44	10000	1
	45	10000	1
	46	10000	1
	47	10000	1
	48	10000	1
	49	10000	1
	50	10000	1
	51	10000	1
	52	10000	1
	53	10000	1
	54	10000	1
	55	10000	1
	56	10000	1
	57	10000	1
	58	10000	1
	59	10000	1
	60	10000	1
	61	10000	1
	62	12000	1
	63	12000	1
	64	12000	1
	65	12000	1
	66	12000	1
	67	12000	1
	68	12000	1
	69	12000	1
	70	12000	1
	71	12000	1
	72	12000	1
	73	12000	1
pph-4.1 RNAi	1	3000	0
	2	3000	0
	3	3000	0
	4	3000	0
	5	3000	0
	6	3000	0
	7	3000	0
	8	3000	0
	9	3000	0
	10	3000	0
	11	7000	1
	12	7000	1
	13	10000	1
	14	10000	1
	15	10000	1
	16	10000	1
	17	10000	1
	18	10000	1
	19	10000	1
	20	10000	1
	21	10000	1
	22	10000	1
	23	10000	1
	24	10000	1
	25	10000	1
	26	10000	1
	27	10000	1
	28	10000	1
	29	10000	1
	30	10000	1
	31	10000	1
	32	10000	1
	33	10000	1
	34	10000	1
	35	10000	1
	36	10000	1
	37	10000	1
	38	12000	1
	39	12000	1
	40	12000	1
	41	12000	1
	42	12000	1
	43	12000	1
	44	12000	1
	45	12000	1
	46	12000	1
	47	12000	1
	48	12000	1
	49	12000	1
	50	12000	1
	51	12000	1
	52	12000	1
	53	12000	1
	54	12000	1
	55	12000	1
	56	12000	1
	57	12000	1
	58	12000	1
	59	12000	1
	60	12000	1
	61	12000	1
	62	12000	1
	63	12000	1
	64	12000	1
	65	12000	1
	66	12000	1
	67	14000	1
	68	14000	1
	69	14000	1
	70	14000	1
pph-4.2 RNAi	1	3000	0
	2	3000	0
	3	3000	0
	4	3000	0
	5	3000	0
	6	5000	0
	7	5000	0
	8	5000	0
	9	5000	0
	10	5000	0
	11	5000	0
	12	10000	1
	13	10000	1
	14	10000	1
	15	10000	1
	16	10000	1
	17	10000	1
	18	10000	1
	19	10000	1
	20	10000	1
	21	10000	1
	22	10000	1
	23	10000	1
	24	10000	1
	25	10000	1
	26	10000	1
	27	10000	1
	28	10000	1
	29	10000	1
	30	10000	1
	31	10000	1
	32	10000	1
	33	10000	1
	34	12000	1
	35	12000	1
	36	12000	1
	37	12000	1
	38	12000	1
	39	12000	1
	40	12000	1
	41	12000	1
	42	12000	1
	43	12000	1
	44	12000	1
	45	12000	1
	46	12000	1
	47	12000	1
	48	12000	1
	49	12000	1
	50	12000	1
	51	12000	1
	52	12000	1
	53	12000	1
	54	12000	1
	55	12000	1
	56	12000	1
	57	12000	1
	58	14000	1
	59	14000	1
	60	14000	1
	61	14000	1
	62	14000	1
	63	14000	1
	64	16000	1
smk-1 RNAi	1	3000	0
	2	3000	0
	3	3000	0
	4	3000	0
	5	3000	0
	6	5000	0
	7	5000	0
	8	5000	0
	9	5000	0
	10	5000	0
	11	5000	0
	12	5000	0
	13	7000	1
	14	10000	1
	15	10000	1
	16	10000	1
	17	10000	1
	18	10000	1
	19	10000	1
	20	10000	1
	21	10000	1
	22	10000	1
	23	10000	1
	24	10000	1
	25	10000	1
	26	10000	1
	27	10000	1
	28	10000	1
	29	10000	1
	30	10000	1
	31	10000	1
	32	10000	1
	33	10000	1
	34	10000	1
	35	10000	1
	36	10000	1
	37	12000	1
	38	12000	1
	39	12000	1
	40	12000	1
	41	12000	1
	42	12000	1
	43	12000	1
	44	12000	1
	45	12000	1
	46	12000	1
	47	12000	1
	48	12000	1
	49	12000	1
	50	12000	1
	51	12000	1
	52	12000	1
	53	12000	1
	54	14000	1
	55	14000	1
	56	14000	1
	57	14000	1
	58	14000	1
	59	16000	1

[truncated: 25 more sheets: Figure S2e, Figure S2f, Figure 3a, Figure 3b, Figure 3c, Figure 3d, Figure 3e, Figure 3f, Figure S3a, Figure S3b, Figure S3c, Figure S4b, Figure S4c, Figure S4d, Figure 5b, Figure 5d, Figure 6c, Figure 6d, Figure 6e, Figure S8b …]
